# Supplementary material for: Source and fractionation controls on subduction-related plutons and dike swarms in southern Patagonia (Torres del Paine area) and the low Nb/Ta of upper crustal igneous rocks
Source: Contrib Mineral Petrol. 2018 Apr 19;173(5):38. doi: 10.1007/s00410-018-1467-0 (PMC5907628; doi:10.1007/s00410-018-1467-0)
Supplement: Supplementary file 2 — S1: Bulk rock major and trace element analysis. S2-S6: U–Pb data for primary and secondary standards and unknowns. S7: Fractionation model calculations and references (XLSX 220 KB) [file 410_2018_1467_MOESM2_ESM.xlsx]

## Sheet: Table S1
Table S1: Whole rock major and trace element geochemical compositions. Concentrations were determined by XRF or LA-ICPMS as indicated at the top of each column except for *thirteen samples (marked by *) for which Ba, Ce, Hf, La, Nb, Nd, Pb, Rb, Sr, Y, Th, U, Zr were determined by XRF and ^four samples (marked by ^) for which As, Cu, Ni, Sc, V, Zn were measured by LA-ICPMS and for which Cr was cal…
			GRID REFERENCE														Major elements (measured)																Major elements (calculated anyhdrous)								Trace elements
Sample		Easting	Northing	Altitude (m)	Ref type	Number on map&	Lithology	Geochemical classification	Measured by#	U–Pb dated?	SiO2	TiO2	Al2O3	Fe2O3	MnO	MgO	CaO	Na2O	K2O	P2O5	Cr2O3	NiO	LOI	Total (incl.LOI)	Total (anhy.)		SiO2 (anhy)	TiO2 (anhy)	Al2O3 (anhy)	Fe2O3 (anhy)	FeO (anhy)	MnO (anhy)	MgO (anhy)	CaO (anhy)	Na2O (anhy)	K2O (anhy)	P2O5 (anhy)	Cr2O3 (anhy)	NiO (anhy)		La_ppm	Ce_ppm	Pr_ppm	Nd_ppm	Sm_ppm	Eu_ppm	Gd_ppm	Tb_ppm	Dy_ppm
											XRF	XRF	XRF	XRF	XRF	XRF	XRF	XRF	XRF	XRF	XRF	XRF																			ICPMS*	ICPMS*	ICPMS	ICPMS*	ICPMS	ICPMS	ICPMS	ICPMS	ICPMS
Dikes
11TPM60		647540	4348984	246	U	31	Dike	Low HREE	Manzini (2012)		42.6674	2.55854	14.5705	13.6675	0.150502	4.04475	9.15242	3.17936	0.827763	1.64612	0.00940639	0.00940639	6.83625	99.3199	92.4837		46.8284	2.80805	15.9914	15.0004	13.4975	0.16518	4.4392	10.045	3.48942	0.908488	1.80665	0.0103237	0.0103237		65.577	134.399	16.176	66.109	12.53	3.873	10.196	1.204	6.223
11TPM81		648548	4346838	89	U	33	Dike	Low HREE	Manzini (2012)		44.9524	2.63375	15.906	11.6732	0.141094	3.82834	6.9324	4.59965	0.790125	1.07231	0.00940625	0.00940625	6.64203	99.1901	92.5481		49.1937	2.88224	17.4067	12.7745	11.4946	0.154406	4.18954	7.58647	5.03363	0.864672	1.17348	0.0102937	0.0102937		56.072	109.442	12.453	49.188	8.92	2.797	7.19	0.812	4.191
11TPM13		646874	4353241	595	U	8(a+b)	Dike	Alkaline	Manzini (2012)		38.0888	1.98944	13.3112	12.6058	0.198944	6.40239	13.5101	1.44687	0.289374	0.470232	0.0361717	0.0271288	11.0536	99.4302	88.3765		43.7232	2.28374	15.2803	14.4706	13.0208	0.228374	7.34948	15.5086	1.6609	0.33218	0.539792	0.0415225	0.0311419		18.124	39.125	4.682	20.039	4.551	1.754	4.185	0.604	3.974
11TPM16		647506	4353557	950	U	9	Dike	Alkaline	Manzini (2012)		45.2467	2.32482	15.5662	10.8614	0.147024	4.17181	7.7739	3.31723	0.367561	0.863767	b.d.l.	b.d.l.	8.5997	99.2401	90.6404		50.5255	2.59605	17.3822	12.1286	10.9134	0.164177	4.65852	8.68086	3.70424	0.410443	0.96454	b.d.l.	b.d.l.		42.561	85.361	9.841	40.736	7.651	2.319	6.724	0.855	5.46
11TPM27A		642623	4356550	828	U	3	Dike	Alkaline	Manzini (2012)		49.0921	1.5326	16.7122	10.5135	0.185474	7.39945	5.09566	5.00781	0.0780944	0.429519	0.0195236	0.0097618	3.34423	99.4199	96.0757		51.6638	1.61289	17.5877	11.0642	9.9557	0.19519	7.78706	5.36259	5.27013	0.0821853	0.452019	0.0205463	0.0102732		24.39	47.384	5.569	22.578	4.568	1.489	4.219	0.614	3.94
11TPM33B		648442	4350876	193	U	21	Dike	Alkaline	Manzini (2012)		40.4863	2.48757	15.8359	13.4329	0.197128	7.65044	7.64105	2.35615	0.516287	0.901156	0.0281611	0.0187741	7.67802	99.2298	91.5518		44.8821	2.75765	17.5553	14.8913	13.3994	0.218531	8.48107	8.47067	2.61196	0.572342	0.998998	0.0312187	0.0208125		46.459	86.172	9.536	37.055	7.511	2.406	6.832	0.914	5.694
11TPM35		648544	4350634	121	U	22	Dike	Alkaline	Manzini (2012)		41.962	2.04693	14.2448	12.142	0.167476	7.61085	9.42518	2.6424	0.381473	0.772251	0.0372169	0.0186084	7.83879	99.29	91.4512		46.5032	2.26845	15.7863	13.456	12.1079	0.1856	8.43451	10.4452	2.92836	0.422756	0.855824	0.0412445	0.0206223		41.83	75.775	8.384	33.872	6.379	2.021	6.144	0.803	5.072
11TPM42		649636	4349716	144	U	27	Dike	Alkaline	Manzini (2012)		43.536	2.03397	14.5542	10.6218	0.171757	5.34256	7.67485	3.84194	0.741269	0.68703	0.00903987	0.00903987	9.97655	99.2001	89.2235		49.3833	2.30715	16.509	12.0485	10.8414	0.194826	6.06012	8.70566	4.35796	0.840829	0.779305	0.010254	0.010254		45.071	83.711	9.147	35.911	6.6	1.97	5.631	0.772	4.528
11TPM6A		647830	4350388	202	U	23	Dike	Alkaline	Manzini (2012)		40.8636	2.30593	14.2398	12.8985	0.174552	10.7212	6.77998	1.69959	0.422601	0.652275	0.0551218	0.0367479	8.64006	99.49	90.8499		45.6283	2.5748	15.9001	14.4025	12.9595	0.194905	11.9713	7.57052	1.89776	0.471875	0.728329	0.061549	0.0410326		45.086	83.679	9.202	35.946	6.626	1.981	5.57	0.777	4.574
11TPM8		647553	4349159	235	U	28	Dike	Alkaline	Manzini (2012)		42.7374	1.85304	14.4718	10.9194	0.153666	6.50823	10.3137	1.83496	0.207902	0.361568	0.0361568	0.0180784	10.1042	99.52	89.4158		48.3882	2.09805	16.3853	12.3631	11.1245	0.173985	7.36876	11.6774	2.07758	0.235391	0.409376	0.0409376	0.0204688		18.106	37.698	4.549	20.117	4.362	1.588	4.526	0.664	3.845
11TPM83		646972	4346183	117	U	38	Dike	Alkaline	Manzini (2012)		45.7385	1.83696	15.6977	10.7156	0.148441	5.6686	9.61158	1.95757	0.315438	0.408214	0.0278328	0.00927758	7.17431	99.31	92.1357		50.2278	2.01726	17.2384	11.7674	10.5884	0.163011	6.22499	10.555	2.14971	0.346399	0.448281	0.0305646	0.0101882		21.814	44.901	5.282	22.177	4.937	1.733	4.438	0.65	3.959
11TPM91		644978	4342648	172	U	–	Dike	Alkaline	Manzini (2012)		49.1524	1.75681	16.5083	10.4549	0.143218	4.34428	8.66946	2.68295	0.315079	0.410558	0.0286436	0.00954786	5.0739	99.55	94.4761		52.6096	1.88037	17.6694	11.1903	10.0691	0.153291	4.64983	9.27923	2.87166	0.337241	0.439435	0.0306583	0.0102194		45.082	83.768	9.223	36.09	6.594	1.998	5.603	0.779	4.616
11TPM98		647347	4353904	1101	U	14	Dike	Alkaline	Manzini (2012)		44.3871	1.59659	14.3421	9.9787	0.163288	6.25937	9.58862	2.50375	0.498935	0.371933	0.0362862	0.0181431	9.68525	99.4301	89.7448		50.0164	1.79908	16.161	11.2442	10.1177	0.183997	7.0532	10.8047	2.82128	0.562212	0.419103	0.0408881	0.0204441		45.09	83.668	9.22	35.958	6.635	1.984	5.55	0.778	4.589
DRTP01		632123	4342669	427	U	51	Dike	Alkaline	Pellaud (2011)		45.7724	2.36351	16.4571	12.8972	0.184801	6.41942	9.90147	2.03282	0.126443	0.408508	0.0291792	0.00972639	2.71749	99.32	96.6025		48.0246	2.47981	17.2668	13.5318	12.1761	0.193894	6.73528	10.3887	2.13284	0.132665	0.428609	0.0306149	0.010205		13.9	30.9333	3.96667	18.1333	4.54667	1.59667	4.67667	0.667	4.09333
DRTP02		636358	4341481	156	U	–	Dike	Alkaline	Pellaud (2011)		44.0208	3.04167	15.2733	14.0399	0.213288	6.24099	5.29511	2.70783	0.380209	0.723325	0.0278202	0.0185468	7.20721	99.19	91.9828		48.6009	3.35814	16.8624	15.5007	13.9477	0.235479	6.89033	5.84603	2.98956	0.419767	0.798582	0.0307147	0.0204765		27.1667	56.9667	7.15667	31.8	7.08	2.44	7.69333	1.06233	6.14667
DRTP04		633425	4339724	100	U	–	Dike	Alkaline	Pellaud (2011)		44.8379	3.50741	15.5179	14.6648	0.208549	4.56911	7.09065	2.56894	0.350741	0.692002	0.00947948	0.00947948	5.16303	99.19	94.027		48.4432	3.78943	16.7657	15.8439	14.2565	0.225317	4.9365	7.66079	2.7755	0.378943	0.747644	0.0102417	0.0102417		30.6333	65.6667	8.05333	36.1	8.65	2.82333	8.06333	1.11667	6.93333
DRTP05		633427	4339712	89	U	–	Dike	Alkaline	Pellaud (2011)		44.8058	3.3454	14.4811	14.2086	0.244327	4.77377	8.24134	2.21774	0.206738	0.610818	0.00939719	0.00939719	5.97563	99.13	93.1544		48.8449	3.64697	15.7865	15.4894	13.9375	0.266352	5.20411	8.98426	2.41766	0.225375	0.66588	0.0102443	0.0102443		28.3	59.9667	7.38	32.9	7.18333	2.56667	7.32333	1.032	6.14
DRTP06		632109	4339982	146	U	–	Dike	Alkaline	Pellaud (2011)		49.6416	1.47897	15.8365	10.6601	0.182471	5.57015	9.15234	2.46815	0.144056	0.249696	0.0384148	0.00960371	3.93792	99.37	95.4321		52.6064	1.5673	16.7824	11.2968	10.165	0.193369	5.90283	9.69896	2.61557	0.152659	0.26461	0.0407092	0.0101773		12.6	26.1667	3.27	14.2667	3.8	1.40333	3.87667	0.578667	3.55667
DRTP17		633611	4342950	622	U	48	Dike	Alkaline	Pellaud (2011)		46.0285	3.47676	15.2205	14.7762	0.212469	4.46185	8.45047	2.12469	0.260757	0.714668	b.d.l.	b.d.l.	3.3931	99.12	95.7269		48.8384	3.68901	16.1497	15.6783	14.1075	0.22544	4.73423	8.96635	2.2544	0.276676	0.758297	b.d.l.	b.d.l.		30.6	65.8667	8.19333	37.0333	8.30333	2.71667	8.26667	1.19333	7.00667
PA-2010-06		72° 53' 856'' W	50° 59' 437'' S	241	L	30	Dike	Alkaline	Pellaud (2011)		41.7656	2.07237	14.0794	11.4889	0.181787	7.81685	11.3162	1.30887	0.218145	0.481736	0.0363574	0.0181787	9.09553	99.88	90.7845		46.596	2.31205	15.7078	12.8177	11.5335	0.202812	8.7209	12.625	1.46024	0.243374	0.537451	0.0405623	0.0202812		25.7	51.7	6.16333	26.3	5.72	1.74667	5.26667	0.679667	4.20667
PP09 b		633398	4339467	44	U	–	Dike	Alkaline	Pellaud (2011)		44.2697	3.77854	16.0351	16.3863	0.332284	5.08869	5.15515	2.27852	0.370259	0.787987	0.0664568	0.0474691	5.04353	99.64	94.5965		47.625	4.06493	17.2504	17.6283	15.8622	0.357468	5.47437	5.54587	2.45121	0.398322	0.847711	0.0714937	0.0510669		33	72.3333	9.04	39.1667	9.30667	2.99667	9.14667	1.25333	7.62
PP10		633496	4340315	37	U	–	Dike	Alkaline	Pellaud (2011)		43.819	3.46458	15.3794	14.2902	0.31923	3.90587	8.64738	2.13133	0.225339	0.722962	0.0469456	0.0375565	6.0502	99.04	92.9898		47.8592	3.78403	16.7974	15.6078	14.0441	0.348664	4.266	9.44469	2.32784	0.246116	0.789621	0.0512741	0.0410193		32.8	69.35	8.74	37.2	8.84	2.715	8.935	1.205	7.205
PP11		633515	4340908	119	U	–	Dike	Alkaline	Pellaud (2011)		43.7291	3.53432	15.1206	15.7143	0.231911	4.72171	6.21521	1.97588	0.352505	0.705009	0.12987	0.083488	7.21606	99.73	92.5139		48.0859	3.88645	16.6271	17.2799	15.5487	0.255017	5.19214	6.83445	2.17274	0.387625	0.775251	0.142809	0.091806		31.8333	67.2667	8.40667	36	8.72	2.82333	8.66	1.18667	7.07667
PP12		633241	4338058	125	U	–	Dike	Alkaline	Pellaud (2011)		44.4112	3.73668	15.8714	15.7284	0.257373	5.20466	5.88146	2.89783	0.104856	0.676796	0.114388	0.0857911	4.65927	99.63	94.9707		47.552	4.00094	16.9938	16.8407	15.1535	0.275575	5.57274	6.2974	3.10277	0.112271	0.724661	0.122478	0.0918584		29.2333	64.7667	7.92333	35.6333	8.17333	2.45667	7.71667	1.12667	6.93667
PP15		633177	4338101	132	U	–	Dike	Alkaline	Pellaud (2011)		43.6284	3.72495	15.9235	16.3595	0.350695	5.00452	5.61113	2.68235	0.218	0.691912	0.0853043	0.0568695	5.19296	99.53	94.337		47.0651	4.01837	17.1778	17.6481	15.88	0.37832	5.39873	6.05312	2.89364	0.235172	0.746415	0.0920238	0.0613492		30.4	66.2	8.065	36.15	8.46	2.595	8.065	1.16	7.14
PP20		635248	4340767	123	U	–	Dike	Alkaline	Pellaud (2011)		46.8461	2.37442	15.8813	12.3489	0.165431	7.2011	9.6339	2.10194	0.175162	0.428173	0.107043	0.0583873	2.68814	100.01	97.3219		48.755	2.47117	16.5285	12.8521	11.5645	0.172172	7.49453	10.0265	2.18759	0.182299	0.445621	0.111405	0.0607665		20	41.6	5.14667	22.2333	5.74333	2.01667	5.35667	0.806333	5.00333
PP27		632380	4341465	153	U	–	Dike	Alkaline	Pellaud (2011)		44.1457	2.342	15.68	12.5573	0.190406	6.63566	9.92017	2.32296	0.123764	0.371292	0.0476016	0.0285609	4.75466	99.12	94.3653		47.4138	2.51538	16.8407	13.4869	12.1357	0.204502	7.1269	10.6546	2.49493	0.132926	0.398779	0.0511255	0.0306753		16.6333	35.3	4.36	19.7667	4.68	1.66	4.63	0.660333	4.18667
PP35		632999	4342409	298	U	50	Dike	Alkaline	Pellaud (2011)		43.1865	3.00096	13.9317	13.9681	0.409221	6.78398	7.55695	0	0.845724	0.927568	0.145501	0.100032	9.05381	99.91	90.8562		48.2764	3.35464	15.5737	15.6143	14.05	0.457451	7.58353	8.4476	0	0.945399	1.03689	0.162649	0.111821		52.7667	104	11.6	45.6333	9.04667	2.66333	7.75333	0.993333	5.62
TP17		632724	4339954	90	U	–	Dike	Alkaline	Pellaud (2011)		50.5431	1.40667	15.6771	10.4773	0.135816	6.59679	9.08999	2.61931	0.194023	0.242529	0.0970116	0.058207	2.99227	100.13	97.1377		52.6008	1.46394	16.3153	10.9038	9.81138	0.141346	6.86536	9.46006	2.72595	0.201922	0.252403	0.100961	0.0605767		12	25.1	3.14667	14.5	3.59	1.3	3.77	0.549667	3.49333
TP18		633669	4339829	47	U	–	Dike	Alkaline	Pellaud (2011)		45.0267	3.14793	16.0582	15.2431	0.262328	5.93985	4.09419	2.14547	0.552762	0.721401	0.065582	0.0468443	6.28562	99.59	93.3044		49.0609	3.42997	17.4969	16.6088	14.9448	0.285831	6.47203	4.46101	2.33769	0.602287	0.786036	0.0714578	0.0510413		29	61.85	7.45	32.75	8.045	2.04	7.615	1.0275	6.485
TP20		632423	4340630	181	U	–	Dike	Alkaline	Pellaud (2011)		40.3992	2.78269	14.9171	13.366	0.264584	8.23859	8.24772	1.29555	0.291955	0.793752	0.109483	0.0729886	8.72037	99.5	90.7796		45.1688	3.11122	16.6782	14.9441	13.4468	0.295821	9.21125	9.22146	1.4485	0.326423	0.887463	0.122409	0.0816058		38.15	76.35	8.715	34.75	7.025	2.565	6.605	0.8685	5.095
LG001		73.196719 °W	50.970634 °S	288	L(d)	66	Dike	Alkaline	Roux (2014)		45.4534	2.19228	16.1255	11.6142	0.19487	7.81428	9.36349	2.21177	1.67588	0.506661	0.019487	0.00974349	2.55847	99.74	97.1815		47.3384	2.2832	16.7942	12.0959	10.884	0.202951	8.13835	9.75181	2.3035	1.74538	0.527674	0.0202951	0.0101476		25.4927	49.279	5.956	24.8117	5.48233	1.798	4.87367	0.686333	4.23067
LG004		73.196815 °W	50.972669 °S	236	L(d)	–	Dike	Alkaline	Roux (2014)		52.0493	1.71169	16.2611	10.0931	0.314794	5.42037	8.07644	2.88234	1.22967	0.314794	0.0196746	b.d.l.	1.62675	100	98.3732		53.4595	1.75807	16.7017	10.3666	9.32796	0.323324	5.56723	8.29527	2.96043	1.26298	0.323324	0.0202077	b.d.l.		21.1507	40.878	4.821	19.5237	4.58767	1.43733	4.15033	0.635	3.75133
LG006A		73.194909 °W	50.979944 °S	184	L(d)	61	Dike	Alkaline	Roux (2014)		44.9158	1.6446	14.71	9.51126	0.338056	6.16724	9.97723	2.59481	0.557336	0.575609	0.0182733	0.00913666	8.60064	99.62	91.0194		49.8696	1.82598	16.3324	10.5603	9.50226	0.375341	6.84744	11.0776	2.881	0.618805	0.639094	0.0202887	0.0101443		32.0887	61.6813	7.29	26.948	5.415	1.78267	4.39033	0.602667	3.57367
LG006B		73.194909 °W	50.979944 °S	184	L(d)	61	Dike	Alkaline	Roux (2014)		45.6504	1.76377	15.9399	9.76202	0.264093	6.13074	9.41304	2.61264	2.05616	0.64137	0.0188638	0.00943191	5.67752	99.94	94.2625		48.9368	1.89074	17.0874	10.4648	9.41635	0.283106	6.57209	10.0907	2.80072	2.20418	0.687542	0.0202218	0.0101109		38.4983	68.1413	8.00667	29.998	5.77333	1.78167	5.025	0.628667	4.117
LG025A		73.181175 °W	50.993561 °S	62	L(d)	60	Dike	Alkaline	Roux (2014)		43.5347	1.4976	12.104	12.0756	0.170613	13.6585	8.00933	1.35543	1.87674	0.246441	0.0853065	0.037914	5.20772	99.86	94.6523		46.5899	1.6027	12.9535	12.923	11.6283	0.182586	14.617	8.5714	1.45055	2.00845	0.263736	0.0912931	0.0405747		11.2143	24.4693	2.943	13.399	3.37067	1.05633	3.31633	0.488667	2.977
LG025B		73.181175 °W	50.993561 °S	62	L(d)	60	Dike	Alkaline	Roux (2014)		43.678	1.61173	11.4528	13.311	0.170654	14.9512	6.71239	1.05237	1.46952	0.255981	0.0948078	0.0474039	5.19219	100	94.8078		46.7273	1.72425	12.2523	14.2403	12.8136	0.182568	15.995	7.18101	1.12584	1.57211	0.273852	0.101427	0.0507134		11.7607	25.6833	3.12033	13.5233	3.13333	0.96	3.35167	0.485	3.00267
LG025D		73.181175 °W	50.993561 °S	62	L(d)	60	Dike	Alkaline	Roux (2014)		45.809	1.93319	15.1812	11.5897	0.180052	7.07889	9.94077	1.76261	0.90026	0.331675	0.0379057	0.00947642	5.23526	99.99	94.7547		48.9446	2.06552	16.2204	12.383	11.1423	0.192376	7.56343	10.6212	1.88326	0.961882	0.354378	0.0405003	0.0101251		15.2453	32.4013	3.97367	17.6023	4.08933	1.192	3.80133	0.561667	3.453
LG036		73.157914 °W	51.02428 °S	48	L(d)	58	Dike	Alkaline	Roux (2014)		46.8098	1.60765	14.7979	10.4262	0.159824	7.33312	10.6988	1.91789	0.0940144	0.169226	0.0470072	0.00940144	5.99	100.061	94.0708		50.3189	1.72816	15.9072	11.2078	10.0849	0.171806	7.88286	11.5009	2.06167	0.101062	0.181912	0.0505311	0.0101062		6.25933	14.1123	1.83433	9.19133	2.78933	1.073	3.346	0.5	3.06433
LG082		73.182785 °W	50.962257 °S	999	L(d)	67	Dike	Alkaline	Roux (2014)		50.6429	1.52398	15.2398	9.86678	0.166074	7.34635	7.68827	3.54618	1.18206	0.332149	0.0390763	0.00976908	2.30662	99.89	97.5834		52.4282	1.5777	15.777	10.2146	9.19122	0.171929	7.60532	7.9593	3.67119	1.22373	0.343858	0.0404539	0.0101135		18.429	37.6017	4.52533	17.9603	4.14067	1.32267	4.015	0.578	3.78167
LG103		73.14698 °W	51.029436 °S	290	L(d)	57	Dike	Alkaline	Roux (2014)		42.5918	4.095	15.4176	17.0216	0.217016	4.35919	6.98225	1.55685	0.217016	1.0379	0.00943548	0.00943548	5.59	99.105	93.515		46.3914	4.46031	16.793	18.5401	16.6826	0.236376	4.74807	7.60514	1.69574	0.236376	1.13049	0.0102772	0.0102772		28.1333	61.0333	7.93667	35.5	8.30333	3.04	8.22667	1.13333	7.21667
S1	^	72.570696 °W	50.575403 °S	1978	L	–	Dike	Alkaline (recent)	Manzini (2012)		46.7063	2.1613	15.5857	12.2879	0.182645	8.17843	8.62489	3.50069	1.56263	0.832048	0.0304408	0.0202939	-0.443311	99.23	99.6733		47.4454	2.1955	15.8323	12.4824	11.2318	0.185535	8.30785	8.76138	3.55609	1.58736	0.845215	0.0309225	0.020615		45.6737	87.8993	10.17	40.167	7.655	2.33733	6.34633	0.974667	5.59967
S2	^	72.570696 °W	50.575403 °S	1978	L	–	Dike	Alkaline (recent)	Manzini (2012)		46.5384	2.20349	15.5162	12.619	0.183624	8.15085	8.56911	3.43784	1.571	0.836508	0.030604	0.0204026	-0.5671	99.11	99.6771		47.289	2.23902	15.7664	12.8225	11.5379	0.186585	8.28231	8.70731	3.49329	1.59634	0.849999	0.0310975	0.0207317		45.4447	87.8873	10.4533	41.4363	7.692	2.27567	6.842	0.880667	5.20133
S3	^	72.570696 °W	50.575403 °S	1978	L	–	Dike	Alkaline (recent)	Manzini (2012)		46.703	2.15756	15.5303	12.3551	0.183189	8.26385	8.77271	3.45006	1.54693	0.824349	0.0305315	0.0203543	-0.438009	99.3999	99.8379		47.3661	2.18819	15.7508	12.5305	11.2751	0.18579	8.38118	8.89726	3.49904	1.56889	0.836054	0.030965	0.0206433		45.7217	88.1343	9.99567	39.598	7.54367	2.44067	7.169	0.973667	5.18867
S4	^	72.570696 °W	50.575403 °S	1978	L	–	Dike	Alkaline (recent)	Manzini (2012)		46.8194	2.18002	15.6981	12.3568	0.183366	8.05791	8.65894	3.46358	1.55861	0.84552	0.030561	0.020374	-0.533364	99.3399	99.8732		47.4672	2.21018	15.9154	12.5278	11.2727	0.185903	8.1694	8.77875	3.5115	1.58017	0.857219	0.0309838	0.0206559		46.453	91.1527	10.2507	42.9317	8.424	2.551	6.58233	0.947333	5.58267
11TPM68a		647643	4346292	149	U	35	Dike	Calc-alkaline	Manzini (2012)		54.6628	1.04047	14.7274	7.77518	0.132424	3.92543	6.08205	4.1146	0.463484	0.293225	0.00945886	b.d.l.	6.13339	99.3599	93.2265		59.1284	1.12548	15.9306	8.41037	7.56776	0.143242	4.24611	6.57892	4.45074	0.501348	0.317179	0.0102316	b.d.l.		30.11	67.647	8.208	32.923	6.18	1.653	4.746	0.622	4.18
11TPM70		647448	4346234	133	U	34	Dike	Calc-alkaline	Manzini (2012)		47.5378	1.04365	15.2787	9.75015	0.178643	8.24578	7.14572	2.19073	0.253861	0.423102	0.0658158	0.0282068	7.35783	99.5	92.1422		52.1446	1.14479	16.7593	10.695	9.62351	0.195955	9.04487	7.8382	2.40303	0.278462	0.464104	0.0721939	0.0309403		20.735	47.394	6.115	27.138	5.878	2.119	5.297	0.675	4.326
11TPM82		646972	4346183	117	U	37	Dike	Calc-alkaline	Manzini (2012)		44.576	1.49275	14.6177	10.4399	0.178379	7.08822	10.8342	1.48336	0.187767	0.394312	0.0563302	0.00938837	7.95198	99.3102	91.3582		49.3576	1.65288	16.1857	11.5597	10.4016	0.197514	7.84857	11.9964	1.64248	0.207909	0.436609	0.0623727	0.0103955		22.105	52.52	6.823	28.909	5.467	1.915	4.76	0.594	3.419
11TPM86		643260	4347092	620	U	41	Dike	Calc-alkaline	Manzini (2012)		48.7979	1.87378	18.0799	12.0599	0.239205	3.39871	5.92033	5.00338	0.697682	1.5947	b.d.l.	b.d.l.	1.72446	99.39	97.6655		50.5902	1.9426	18.744	12.5029	11.2502	0.247991	3.52354	6.13778	5.18714	0.723307	1.65327	b.d.l.	b.d.l.		30.1103	67.647	8.208	32.923	6.17967	1.65333	4.74567	0.622333	4.17967
DRTP03		636161	4341463	134	U	–	Dike	Calc-alkaline	Pellaud (2011)		48.4158	1.11824	17.6075	10.2537	0.180055	5.64804	7.6855	2.84297	0.132672	0.199008	0.00947657	b.d.l.	5.19708	99.29	94.0929		52.0233	1.20156	18.9194	11.0177	9.91382	0.193471	6.06888	8.25815	3.0548	0.142558	0.213836	0.0101827	b.d.l.		13.5	29.0667	3.54333	15.3	3.51667	1.08667	3.25333	0.51	3.26667
DRTP08		632015	4342388	356	U	52	Dike	Calc-alkaline	Pellaud (2011)		50.7977	1.02698	18.1719	9.44256	0.171164	3.71807	6.21896	3.00488	1.47391	0.285274	b.d.l.	b.d.l.	4.86855	99.18	94.3115		54.4074	1.09996	19.4632	10.1135	9.10029	0.183327	3.98227	6.66089	3.21841	1.57865	0.305545	b.d.l.	b.d.l.		18.9667	40.5667	4.94	21.2	4.89	1.39667	4.32333	0.609667	4.03333
DRTP25		633649	4343238	809	U	46	Dike	Calc-alkaline	Pellaud (2011)		53.502	1.12675	15.906	9.61495	0.150234	2.10327	5.93423	2.88261	1.6244	0.309857	0.0093896	b.d.l.	6.05636	99.22	93.1636		58.0279	1.22207	17.2515	10.4283	9.38354	0.162943	2.2812	6.43623	3.12646	1.76182	0.336069	0.0101839	b.d.l.		26.7333	55.4333	6.56	28.3	5.97667	1.4	5.17333	0.824333	5.26
DRTP25'		633649	4343238	809	U	46	Dike	Calc-alkaline	Pellaud (2011)		53.351	1.11735	15.9152	9.58666	0.159621	2.11263	5.92476	2.89196	1.69011	0.300463	0	b.d.l.	6.05029	99.1	93.0497		57.934	1.21333	17.2823	10.4102	9.36721	0.173333	2.29411	6.43372	3.14039	1.83529	0.326274	b.d.l.	b.d.l.		26.4333	55	6.42333	27.2333	5.46	1.43667	5.56	0.801	5.58667
PP01		634889	4340809	127	U	–	Dike	Calc-alkaline	Pellaud (2011)		66.6118	0.346575	17.101	4.51538	0.158434	0.712955	2.65378	4.33714	2.33691	0.158434	0.118826	0.0891194	0.979672	100.12	99.1403		67.4974	0.351183	17.3284	4.57541	4.11701	0.160541	0.722434	2.68906	4.3948	2.36798	0.160541	0.120406	0.0903042		41.9	81.5	8.73	31.2333	5.41333	1.43333	3.85667	0.528333	3.21333
PP03a		634577	4342942	342	U	54	Dike	Calc-alkaline	Pellaud (2011)		70.1314	0.329021	15.0452	3.4298	0.059822	0.618161	2.58232	2.36297	5.04499	0.0997034	0.089733	0.0697924	0.297092	100.16	99.8629		70.4701	0.33061	15.1179	3.44636	3.10108	0.060111	0.621147	2.59479	2.37438	5.06936	0.100185	0.0901665	0.0701295		27.9	56.8667	5.97	22.5	4.17667	0.839	3.46333	0.521667	3.39333
PP04 b		634249	4344005		U	53	Dike	Calc-alkaline	Pellaud (2011)		47.6728	0.869469	17.1304	13.005	0.258991	6.06778	4.37509	1.31345	1.67419	0.157244	0.0369987	0.00924967	7.50932	100.08	92.5707		52.234	0.952657	18.7694	14.2493	12.8217	0.28377	6.64833	4.79369	1.43912	1.83437	0.172289	0.0405386	0.0101347		10.55	22.75	2.6	10.7	2.19	0.499	2.105	0.3115	2.17
PP07		634364	4344550	949	U	44	Dike	Calc-alkaline	Pellaud (2011)		52.8287	1.03774	17.1323	9.05141	0.153739	3.9684	7.46597	2.50788	1.34522	0.201783	0.067261	0.0480436	3.90149	99.71	95.8085		55.6668	1.09349	18.0527	9.53767	8.58211	0.161999	4.18159	7.86706	2.6426	1.41749	0.212623	0.0708744	0.0506246		19.8667	42.3333	4.92333	20	4.19333	1.25	3.98667	0.647	3.9
PP18		632521	4342115	278	U	–	Dike	Calc-alkaline	Pellaud (2011)		52.6192	0.971255	17.7968	9.3888	0.190442	3.38035	6.02749	3.76123	0.418973	0.295185	0.0666548	0.0476105	4.76601	99.73	94.964		55.9639	1.03299	18.9281	9.9856	8.98517	0.202548	3.59522	6.41064	4.00032	0.445605	0.313949	0.0708917	0.0506369		19.4	41.6	5.10667	21.6	4.61667	1.3	4.28333	0.601333	3.92333
PP19		635144	4343941	283	U	43	Dike	Calc-alkaline	Pellaud (2011)		49.6006	1.10328	15.8198	9.36849	0.177646	5.89037	8.42416	2.2907	0.205695	0.243095	0.0560988	0.0373992	6.48257	99.7	93.2174		53.7508	1.19559	17.1435	10.1524	9.13523	0.19251	6.38323	9.12903	2.48237	0.222906	0.263435	0.0607927	0.0405284		19.9333	42.9333	5.08667	20.4667	4.89333	1.23667	4.46333	0.679667	3.98333
PP19'		635144	4343941	283	U	43	Dike	Calc-alkaline	Pellaud (2011)		49.8617	1.11303	15.8817	9.37188	0.17771	5.90185	8.39915	2.29153	0.187063	0.243182	0.056119	0.0280595	6.46701	99.98	93.513		53.8615	1.20231	17.1557	10.1237	9.10939	0.191966	6.37528	9.0729	2.47534	0.202069	0.26269	0.0606207	0.0303103		20	42.4	4.99667	20.5667	4.44	1.16	4.32333	0.634667	4.13333
PP21		633626	4342948	591	U	47	Dike	Calc-alkaline	Pellaud (2011)		49.8821	1.13477	16.3159	9.76472	0.171645	5.95991	9.02092	2.54607	0.219325	0.257468	0.123966	0.0762869	4.64699	100.12	95.473		52.7882	1.20088	17.2664	10.3336	9.29831	0.181646	6.30714	9.54648	2.69441	0.232103	0.272468	0.131188	0.0807314		20.1	42.3333	5.15667	21.3	4.94	1.21	4.14	0.643333	4.18333
PP23		633599	4342926	622	U	49	Dike	Calc-alkaline	Pellaud (2011)		49.6441	1.11258	15.8351	9.90771	0.172642	6.6467	8.939	2.66635	0.40283	0.23978	0.134277	0.0671384	4.08186	99.85	95.7681		52.3807	1.17391	16.708	10.4539	9.40652	0.182158	7.0131	9.43176	2.81334	0.425036	0.252998	0.141679	0.0708394		18.6	39.1667	4.78	20.1	4.34667	1.10333	4.07333	0.606333	4.16333
PP33		634356	4343089	412	U	55	Dike	Calc-alkaline	Pellaud (2011)		60.0778	0.691003	17.8279	6.91003	0.0987147	1.08586	5.40956	3.2872	2.78375	0.246787	0.0691003	0.0493573	1.28301	99.82	98.537		61.4011	0.706224	18.2206	7.06224	6.35469	0.100889	1.10978	5.52873	3.35961	2.84507	0.252223	0.0706224	0.0504446		33	68.3	7.76	31.3667	6.44	1.57	5.88	0.854667	5.65667
PP34		634343	4343080	438	U	45	Dike	Calc-alkaline	Pellaud (2011)		50.9047	1.42431	16.4555	9.69478	0.161421	3.63673	7.52034	2.88659	1.37683	0.351329	0.0284861	0.0189908	5.01999	99.48	94.46		54.4501	1.52351	17.6016	10.37	9.33105	0.172664	3.89002	8.04411	3.08764	1.47272	0.375798	0.0304701	0.0203134		28.0333	59.5333	7.03333	28.9667	6.13333	1.39667	5.38	0.848333	5.49667
LG005A		73.193767 °W	50.977404 °S	248	L(d)	62	Dike	Calc-alkaline	Roux (2014)		47.474	1.15743	14.4922	10.2904	0.194526	9.6971	10.5627	2.665	0.330694	0.233431	0.0583577	0.00972628	2.73446	99.9	97.1655		49.3828	1.20397	15.0749	10.7042	9.63174	0.202347	10.087	10.9875	2.77216	0.34399	0.242817	0.0607042	0.0101174		12.52	27.2747	3.44933	15.4517	3.516	1.159	3.29267	0.552333	3.207
LG005B		73.193767 °W	50.977404 °S	248	L(d)	62	Dike	Calc-alkaline	Roux (2014)		50.7481	1.08597	19.6136	8.04565	0.132206	2.48358	8.67835	2.51191	0.831007	0.207752	b.d.l.	b.d.l.	5.56187	99.9	94.3381		54.2574	1.16107	20.97	8.60203	7.74021	0.141348	2.65532	9.27848	2.68561	0.888472	0.222118	b.d.l.	b.d.l.		17.345	35.005	4.29967	17.2787	3.93733	1.101	3.89133	0.547	3.44533
LG011B		73.195263 °W	50.97731 °S	236	L(d)	62	Dike	Calc-alkaline	Roux (2014)		49.4293	1.30795	15.9871	8.19587	0.159965	5.29767	8.79809	2.99229	1.13858	0.395208	0.0188194	b.d.l.	5.87917	99.6	93.7208		53.2071	1.40792	17.209	8.82228	7.93839	0.172191	5.70257	9.47053	3.22099	1.2256	0.425414	0.0202578	b.d.l.		25.1323	52.6967	6.747	27.7147	5.50033	1.58567	4.328	0.621667	3.77933
LG057		73.1441 °W	51.027779 °S	388	L(d)	56	Dike	Calc-alkaline	Roux (2014)		54.9742	0.763398	15.8691	7.15685	0.133595	4.80941	6.99463	3.3017	0.944705	0.324444	0.0190849	0.00954247	4.56933	99.87	95.3007		58.1223	0.807114	16.7779	7.56669	6.8086	0.141245	5.08482	7.39518	3.49077	0.998804	0.343023	0.0201779	0.0100889		23.769	46.6033	5.34333	20.882	4.132	1.215	3.32	0.459333	2.74367
LG058		73.14408 °W	51.027746 °S	388	L(d)	56	Dike	Calc-alkaline	Roux (2014)		51.129	1.06775	19.5407	7.88999	0.132287	2.43786	8.49473	2.58905	0.859867	0.217329	b.d.l.	b.d.l.	5.50141	99.86	94.3586		54.6436	1.14114	20.8839	8.43235	7.58753	0.141381	2.60544	9.07866	2.76702	0.918974	0.232268	b.d.l.	b.d.l.		16.795	34.7283	4.07033	16.7577	3.66567	0.942	3.40033	0.503333	3.13833
LG060		73.163014 °W	51.01555 °S	190	L(d)	59	Dike	Calc-alkaline	Roux (2014)		52.5401	0.997358	18.6581	6.95328	0.122317	2.0794	7.35787	3.73539	1.36431	0.216408	b.d.l.	b.d.l.	5.9055	99.93	94.0245		56.2962	1.06866	19.992	7.45038	6.70394	0.131062	2.22806	7.88389	4.00244	1.46185	0.231879	b.d.l.	b.d.l.		16.5177	35.622	4.241	17.3303	3.862	0.965333	3.36467	0.486	3.26467
LG075		73.135282 °W	51.024184 °S	774	L(d)	–	Dike	Calc-alkaline	Roux (2014)		57.8071	1.0566	18.5054	7.4456	0.197496	1.85646	5.87551	3.74255	1.95521	0.26662	b.d.l.	b.d.l.	1.25146	99.96	98.7085		59.0094	1.07858	18.8903	7.60046	6.83898	0.201604	1.89507	5.99771	3.82039	1.99588	0.272165	b.d.l.	b.d.l.		25.1707	50.6677	5.95533	26.144	5.429	1.497	5.317	0.762333	4.871
LG200						–	Dike	Calc-alkaline	Roux (2014)		53.2677	0.679051	17.6647	7.66761	0.169763	3.31037	6.47927	3.4707	0.999713	0.386682	b.d.l.	b.d.l.	5.67434	99.77	94.0957		57.0762	0.7276	18.9277	8.21582	7.39269	0.1819	3.54705	6.94252	3.71884	1.07119	0.414328	b.d.l.	b.d.l.		26.6933	49.0623	5.70267	24.9973	4.173	1.29633	3.63067	0.459	3.14233
11TPL16		649199	4349599	80	U	25	Dike	Paine-type	Manzini (2012)		48.9942	1.5013	14.8686	10.6246	0.153979	6.65959	9.26761	2.29044	0.269463	0.25984	0.0288711	0.00962369	4.71191	99.64	94.9281		52.1972	1.59944	15.8406	11.3191	10.1851	0.164045	7.09497	9.87349	2.44018	0.28708	0.276827	0.0307585	0.0102528		16.115	34.361	4.109	17.25	4.054	1.281	3.835	0.576	3.591
11TPM10		647842	4353532	829	U	11	Dike	Paine-type	Manzini (2012)		44.7825	2.38254	15.5415	10.8222	0.174108	3.92202	7.49583	3.33555	0.549816	0.934687	b.d.l.	b.d.l.	9.20906	99.1498	89.9407		50.3987	2.68133	17.4905	12.1794	10.9592	0.195943	4.41388	8.43588	3.75386	0.618769	1.05191	b.d.l.	b.d.l.		15.061	32.715	4.027	17.196	4.131	1.339	4.457	0.621	4.711
11TPM100		646874	4353241	595	U	6	Dike	Paine-type	Manzini (2012)		49.2008	1.43709	15.002	11.05	0.145651	7.55442	8.12731	2.33041	0.310722	0.233041	0.0388402	0.0194201	3.85017	99.3	95.4498		52.1512	1.52326	15.9016	11.7127	10.5392	0.154385	8.00742	8.61467	2.47016	0.329354	0.247016	0.0411693	0.0205846		15.07	32.759	4.038	17.319	4.263	1.35	4.372	0.629	4.67
11TPM11		647831	4353700	923	U	10	Dike	Paine-type	Manzini (2012)		44.2458	1.52698	13.6056	10.7346	0.146297	8.43038	8.1835	2.9168	0.393174	0.347456	0.0457179	0.0182872	8.48544	99.08	90.5946		49.4261	1.70576	15.1986	11.9914	10.79	0.163426	9.41741	9.14163	3.2583	0.439207	0.388136	0.0510705	0.0204282		18.6723	37.0227	4.40433	19.4577	4.38767	1.44267	4.19233	0.644667	3.821
11TPM18		645800	4351989	1148	U	15	Dike	Paine-type	Manzini (2012)		77.0023	0.0589981	13.2942	1.30779	0.00983302	0.019666	0.639146	3.85454	1.76011	0.00983302	b.d.l.	b.d.l.	1.66351	99.62	97.9565		78.714	0.0603095	13.5897	1.33686	1.20292	0.0100516	0.0201032	0.653353	3.94022	1.79923	0.0100516	b.d.l.	b.d.l.		21.064	49.321	6.119	24.701	7.743	0.122	7.526	1.391	8.948
11TPM21		646297	4351104	798	U	20	Dike	Paine-type	Manzini (2012)		44.1537	1.86914	14.8248	9.94123	0.164924	6.51449	9.0708	3.14271	0.494771	0.531421	0.0274873	0.00916243	8.4953	99.24	90.7447		49.1971	2.08263	16.5181	11.0767	9.96699	0.183762	7.25859	10.1069	3.50168	0.551285	0.592121	0.0306269	0.010209		31.875	63.755	7.418	30.334	6.112	1.852	5.172	0.754	4.212
11TPM25		645517	4351251	1218	U	17	Dike	Paine-type	Manzini (2012)		77.1659	0.0594498	13.0195	1.71414	0.0198166	0.0198166	0.247708	5.12259	1.01065	0.00990831	b.d.l.	b.d.l.	0.910516	99.3	98.3895		78.5661	0.0605286	13.2558	1.74524	1.57039	0.0201762	0.0201762	0.252203	5.21555	1.02899	0.0100881	b.d.l.	b.d.l.		18.003	40.244	6.369	28.082	8.83	0.068	9.919	1.62	10.866
11TPM28		645884	4353824	536	U	7	Dike	Paine-type	Manzini (2012)		54.1109	1.33654	15.3989	7.33189	0.114561	3.89507	6.08127	4.26739	1.36518	0.381869	0.0190935	0.00954674	5.07774	99.3899	94.3122		57.8246	1.42827	16.4557	7.83509	7.05011	0.122423	4.16239	6.49864	4.56027	1.45888	0.408078	0.0204039	0.0102019		38.484	69.194	7.528	28.247	5.524	1.451	4.766	0.673	3.775
11TPM32A		645255	4351391	1423	U	16	Dike	Paine-type	Manzini (2012)	dated	53.3305	1.3585	15.7737	7.58495	0.14151	3.16983	7.12269	3.6321	1.4151	0.301889	b.d.l.	b.d.l.	5.62921	99.46	93.8308		57.301	1.45964	16.948	8.14965	7.33316	0.152046	3.40583	7.65297	3.90251	1.52046	0.324364	b.d.l.	b.d.l.		29.3187	59.202	6.779	27.8523	5.30833	1.742	4.85267	0.738667	4.92167
11TPM32B		645255	4351391	1423	U	16	Dike	Paine-type	Manzini (2012)		76.5436	0.0994849	12.9529	1.18387	0.019897	b.d.l.	0.0596909	4.13857	4.47682	0.019897	b.d.l.	b.d.l.	0.5152	100.01	99.4948		77.0241	0.100109	13.0342	1.1913	1.07195	0.0200219	b.d.l.	0.0600656	4.16455	4.50492	0.0200219	b.d.l.	b.d.l.		22.0363	45.7637	4.61433	16.6027	3.62733	0.175667	3.84533	0.797	6.339
11TPM40		649564	4350043	84	U	26	Dike	Paine-type	Manzini (2012)		44.9146	1.79583	14.1128	10.634	0.159838	7.94491	9.47748	2.35056	0.488917	0.507722	0.0470113	0.0282068	6.87819	99.34	92.4618		49.1426	1.96488	15.4413	11.635	10.4693	0.174885	8.6928	10.3696	2.57183	0.534942	0.555516	0.0514367	0.030862		33.308	66.333	7.54	29.08	6.187	1.803	5.645	0.735	4.405
11TPM46A		647922	4353217	712	U	12	Dike	Paine-type	Manzini (2012)		50.2327	1.59671	15.732	10.6774	0.146936	5.75011	8.63007	2.70363	0.470197	0.25469	0.0391831	0.00979577	3.0067	99.2501	96.2434		52.78	1.67768	16.5298	11.2188	10.0949	0.154388	6.04171	9.06771	2.84074	0.494041	0.267605	0.0411701	0.0102925		15.15	32.799	4.02	17.253	4.193	1.341	4.4	0.629	4.541
11TPM52		645368	4353769	606	U	5	Dike	Paine-type	Manzini (2012)		51.4319	1.55767	15.3459	8.3941	0.124998	4.61531	8.22102	2.44227	1.61536	0.451916	0.0192305	0.00961523	4.97086	99.2001	94.2293		55.0732	1.66795	16.4324	8.98838	8.08786	0.133848	4.94207	8.80306	2.61518	1.72972	0.483911	0.0205919	0.010296		35.285	65.791	7.121	27.317	5.409	1.571	4.796	0.678	3.89
11TPM58						29	Dike	Paine-type	Manzini (2012)		42.6815	1.76957	13.6588	11.5206	0.15668	8.94921	8.70036	2.09214	0.451608	0.34101	0.0552989	0.018433	9.18471	99.58	90.3953		47.8272	1.9829	15.3055	12.9095	11.6162	0.17557	10.0281	9.74928	2.34437	0.506054	0.382122	0.0619658	0.0206553		15.094	32.758	4.028	17.256	4.196	1.343	4.41	0.626	4.641
11TPM63D		641022	4355499	1142	U	2	Dike	Paine-type	Manzini (2012)		52.8451	1.59484	15.6353	9.83324	0.205471	4.39316	7.52414	3.28753	1.38937	0.342451	0.0195686	b.d.l.	2.13982	99.21	97.0702		54.9983	1.65983	16.2724	10.2339	9.20858	0.213843	4.57216	7.83071	3.42148	1.44598	0.356404	0.020366	b.d.l.		28.578	59	6.758	27.275	5.491	1.574	5.234	0.758	4.771
11TPM65		641327	4355615	1260	U	1	Dike	Paine-type	Manzini (2012)		56.1071	1.88832	15.9603	10.0643	0.26115	2.71194	6.02654	3.58579	2.10929	0.421858	0.0100442	b.d.l.	0.363398	99.51	99.1466		57.1714	1.92414	16.2631	10.2552	9.22779	0.266104	2.76339	6.14086	3.65381	2.1493	0.42986	0.0102348	b.d.l.		35.717	75.553	8.344	32.625	7.273	1.957	6.515	0.95	5.938
11TPM7		647830	4350388	202	U	24	Dike	Paine-type	Manzini (2012)		39.4011	2.25486	12.4606	13.7555	0.163002	10.0155	7.98708	1.29496	0.452782	0.62484	0.0815008	0.0543339	10.734	99.2802	88.5461		45.2014	2.58679	14.2949	15.7805	14.1995	0.186997	11.4899	9.16286	1.48559	0.519437	0.716822	0.0934986	0.0623324		15.076	32.739	4.029	17.237	4.174	1.342	4.427	0.624	4.675
11TPM71B		648828	4346146	213	U	36	Dike	Paine-type	Manzini (2012)		48.2093	2.31582	15.3267	12.4535	0.211402	5.73669	7.03393	3.12299	0.278667	0.403586	0.0288276	0.00960919	4.06896	99.2	95.131		51.3503	2.4667	16.3252	13.2649	11.9359	0.225176	6.11044	7.4922	3.32646	0.296822	0.429881	0.0307058	0.0102352		23.682	50.258	6.029	25.051	6.072	1.187	5.742	0.936	5.669
11TPM74		646012	4351337	1035	U	19	Dike	Paine-type	Manzini (2012)		47.4319	1.58729	15.0979	10.0373	0.168066	5.06065	8.96351	2.65171	0.401491	0.392154	0.028011	0.00933699	7.52059	99.3499	91.8293		52.2242	1.74766	16.6233	11.0514	9.94416	0.185046	5.57195	9.86913	2.91962	0.442055	0.431775	0.030841	0.0102803		26.769	54.512	6.209	25.118	5.102	1.563	4.888	0.687	4.217
11TPM75C		645979	4351348	1063	U	18	Dike	Paine-type	Manzini (2012)		52.4903	1.73403	16.2386	8.68931	0.143704	3.16149	7.02234	3.25729	2.09808	0.35447	b.d.l.	b.d.l.	4.17042	99.36	95.1896		55.6519	1.83847	17.2166	9.21268	8.28968	0.15236	3.35191	7.44531	3.45348	2.22445	0.37582	b.d.l.	b.d.l.		33.621	65.542	7.323	29.557	5.839	1.555	4.881	0.801	4.819
11TPM75E		645979	4351348	1063	U	18	Dike	Paine-type	Manzini (2012)		76.9213	0.0799494	12.8918	0.669576	0.00999368	0.029981	0.0599621	3.43782	4.65705	0.00999368	b.d.l.	b.d.l.	0.662489	99.43	98.7675		77.9341	0.0810021	13.0616	0.678393	0.610426	0.0101253	0.0303758	0.0607516	3.48309	4.71837	0.0101253	b.d.l.	b.d.l.		20.355	53.086	4.693	16.818	4.61	0.125	4.805	0.9	6.304
11TPM77		643939	4354955	980	U	4	Dike	Paine-type	Manzini (2012)		48.9085	1.79121	15.8718	10.6323	0.162837	5.44067	8.45794	2.01151	0.727977	0.344831	0.0191573	0.00957864	5.15175	99.5301	94.3784		52.4134	1.91956	17.0092	11.3942	10.2526	0.174506	5.83055	9.06404	2.15566	0.780144	0.369542	0.0205301	0.0102651		15.075	32.744	4.031	17.257	4.196	1.344	4.413	0.625	4.674
11TPM84		646638	4346080	103	U	39	Dike	Paine-type	Manzini (2012)		48.5373	1.72569	15.2657	10.5627	0.151709	5.81234	8.92237	2.03859	0.360308	0.350826	0.0284454	0.00948179	6.10455	99.87	93.7655		52.3555	1.86144	16.4666	11.3936	10.2521	0.163643	6.26957	9.62424	2.19895	0.388652	0.378424	0.030683	0.0102277		19.256	39.107	4.619	20.504	4.372	1.6	4.185	0.61	3.924
11TPM85		643473	4346984	486	U	42	Dike	Paine-type	Manzini (2012)	dated	75.9065	0.10939	13.2063	1.44195	0.0298335	0.0596671	0.10939	4.00764	4.60431	0.0298335	b.d.l.	b.d.l.	0.555213	100.06	99.5048		76.3951	0.110094	13.2913	1.45124	1.30584	0.0300256	0.0600512	0.110094	4.03344	4.63395	0.0300256	b.d.l.	b.d.l.		18.2137	55.29	3.68433	14.3023	3.54833	0.139333	4.59433	0.861333	6.56
11TPM88	*	642471	4347604	959	U	40	Dike	Paine-type	Manzini (2012)		77.4999	0.0694	12.611	1.05091	0.0297428	0.00991428	0.396571	3.49974	4.5804	0.0198286	b.d.l.	b.d.l.	0.162614	99.93	99.7674		77.7627	0.0696352	12.6537	1.05448	0.948831	0.0298437	0.00994789	0.397916	3.51161	4.59593	0.0198958	b.d.l.	b.d.l.		32	67	n.a.	24	n.a.	n.a.	n.a.	n.a.	n.a.
11TPM89A_F	*	642471	4347604	959	U	40	Dike	Paine-type	Manzini (2012)		77.5517	0.0396836	12.6293	0.922645	0.0297627	b.d.l.	0.178576	3.73026	4.64299	0.0198418	b.d.l.	b.d.l.	0.0950413	99.8399	99.7448		77.8223	0.0398221	12.6734	0.925863	0.833103	0.0298665	b.d.l.	0.179199	3.74327	4.65918	0.019911	b.d.l.	b.d.l.		19	53	n.a.	19	n.a.	n.a.	n.a.	n.a.	n.a.
11TPM89A_G	*	642471	4347604	959	U	40	Dike	Paine-type	Manzini (2012)		77.7793	0.0494842	12.5096	0.989685	0.0296905	b.d.l.	0.356287	3.70142	4.31503	0.0197937	b.d.l.	b.d.l.	0.139481	99.8898	99.7503		78.0516	0.0496575	12.5534	0.993149	0.893648	0.0297945	b.d.l.	0.357534	3.71438	4.33013	0.019863	b.d.l.	b.d.l.		45	70	n.a.	20	n.a.	n.a.	n.a.	n.a.	n.a.
11TPM89B	*	642471	4347604	959	U	40	Dike	Paine-type	Manzini (2012)		77.6853	0.0894877	12.5879	1.03408	0.0198862	0.0298292	0.417609	3.07241	4.83234	0.00994308	b.d.l.	b.d.l.	0.171214	99.95	99.7788		77.9384	0.0897793	12.629	1.03745	0.93351	0.019951	0.0299264	0.41897	3.08242	4.84808	0.00997548	b.d.l.	b.d.l.		37	79	n.a.	25	n.a.	n.a.	n.a.	n.a.	n.a.
11TPM89C	*	642471	4347604	959	U	40	Dike	Paine-type	Manzini (2012)		78.4131	0.0595091	12.5862	0.287627	0.00991818	b.d.l.	0.476073	3.10439	4.79048	0.0198364	b.d.l.	b.d.l.	0.2228	99.9699	99.7471		78.6346	0.0596772	12.6217	0.28844	0.259542	0.0099462	b.d.l.	0.477417	3.11316	4.80401	0.0198924	b.d.l.	b.d.l.		47	78	n.a.	26	n.a.	n.a.	n.a.	n.a.	n.a.
11TPM89F	*	642471	4347604	959	U	40	Dike	Paine-type	Manzini (2012)		77.6963	0.0397169	12.5704	1.03264	0.0297877	b.d.l.	0.198585	3.6341	4.57738	0.0198585	b.d.l.	b.d.l.	0.241148	100.04	99.7988		77.9337	0.0398383	12.6088	1.0358	0.932022	0.0298787	b.d.l.	0.199192	3.64521	4.59137	0.0199192	b.d.l.	b.d.l.		16	56	n.a.	19	n.a.	n.a.	n.a.	n.a.	n.a.
11TPM89G	*	642471	4347604	959	U	40	Dike	Paine-type	Manzini (2012)		77.6243	0.0395891	12.5794	1.03921	0.0197945	b.d.l.	0.316713	3.82035	4.26573	0.00989727	b.d.l.	b.d.l.	0.234884	99.9499	99.715		77.9275	0.0397437	12.6286	1.04327	0.93875	0.0198719	b.d.l.	0.31795	3.83527	4.28239	0.00993593	b.d.l.	b.d.l.		27	33	n.a.	13	n.a.	n.a.	n.a.	n.a.	n.a.
11TPM90A	*	642471	4347604	1419	U	13	Dike	Paine-type	Manzini (2012)		77.1493	0.119673	12.5358	1.33635	0.0199455	0.0498638	0.418856	3.21123	4.93652	0.0299183	b.d.l.	b.d.l.	0.272614	100.08	99.8074		77.402	0.120065	12.5768	1.34073	1.2064	0.0200109	0.0500271	0.420228	3.22175	4.95269	0.0300163	b.d.l.	b.d.l.		55	113	n.a.	40	n.a.	n.a.	n.a.	n.a.	n.a.
11TPM90E	*	643956	4352953	1419	U	13	Dike	Paine-type	Manzini (2012)		78.0089	0.0596322	12.5923	0.655954	0.0099387	b.d.l.	0.447242	3.39904	4.56186	0.0198774	b.d.l.	b.d.l.	0.115293	99.87	99.7548		78.2522	0.0598182	12.6316	0.658	0.592077	0.0099697	b.d.l.	0.448637	3.40964	4.57609	0.0199394	b.d.l.	b.d.l.		37	74	n.a.	24	n.a.	n.a.	n.a.	n.a.	n.a.
11TPM90G	*	643956	4352953	1419	U	13	Dike	Paine-type	Manzini (2012)		77.9279	0.0396277	12.4926	1.04023	0.0297208	b.d.l.	0.435905	3.44761	4.30951	0.00990693	b.d.l.	b.d.l.	0.136877	99.8699	99.733		78.2182	0.0397753	12.5392	1.0441	0.939496	0.0298315	b.d.l.	0.437529	3.46046	4.32557	0.00994384	b.d.l.	b.d.l.		41	81	n.a.	27	n.a.	n.a.	n.a.	n.a.	n.a.
11TPM90I	*	643956	4352953	1419	U	13	Dike	Paine-type	Manzini (2012)		77.7144	0.0693702	12.4767	1.11983	0.01982	b.d.l.	0.386491	3.30995	4.45951	0.00991002	b.d.l.	b.d.l.	0.20412	99.7701	99.566		78.1412	0.0697511	12.5452	1.12598	1.01317	0.0199289	b.d.l.	0.388613	3.32813	4.484	0.00996445	b.d.l.	b.d.l.		53	84	n.a.	27	n.a.	n.a.	n.a.	n.a.	n.a.
11TPM90K	*	643956	4352953	1419	U	13	Dike	Paine-type	Manzini (2012)		78.5335	0.0496859	12.6302	0.785037	0.0198744	b.d.l.	0.38755	3.89538	3.28921	0.0198744	b.d.l.	b.d.l.	0.329691	99.94	99.6103		78.9031	0.0499197	12.6896	0.788731	0.70971	0.0199679	b.d.l.	0.389374	3.9137	3.30468	0.0199679	b.d.l.	b.d.l.		71	115	n.a.	34	n.a.	n.a.	n.a.	n.a.	n.a.
11TPM90L	*	643956	4352953	1419	U	13	Dike	Paine-type	Manzini (2012)		78.1164	0.0497303	12.9398	0.855361	0.0198921	0.0198921	0.348112	3.7994	3.46123	0.0198921	b.d.l.	b.d.l.	0.440299	100.07	99.6297		78.4742	0.0499581	12.9991	0.85928	0.77319	0.0199832	0.0199832	0.349707	3.8168	3.47708	0.0199832	b.d.l.	b.d.l.		58	121	n.a.	40	n.a.	n.a.	n.a.	n.a.	n.a.
11TPM92		641727	4347961	827	U	–	Dike	Paine-type	Manzini (2012)		55.3116	1.21761	16.7572	8.40353	0.199609	4.22173	7.49531	3.6229	1.25754	0.269472	0.00998044	b.d.l.	0.593523	99.36	98.7664		56.4839	1.24342	17.1123	8.58164	7.72187	0.203839	4.31121	7.65417	3.69969	1.28419	0.275183	0.010192	b.d.l.		27.962	63.835	7.873	31.595	6.213	1.515	4.879	0.699	4.44
11TPM95		641727	4347961	827	U	–	Dike	Paine-type	Manzini (2012)		57.7861	1.0903	16.2845	7.21201	0.160045	3.51098	6.54183	3.27091	2.11059	0.25007	0.0100028	b.d.l.	0.972561	99.2	98.2274		59.2649	1.11821	16.7013	7.39657	6.65552	0.16414	3.60083	6.70923	3.35462	2.1646	0.256469	0.0102588	b.d.l.		20.875	47.059	5.813	24.845	4.739	1.398	4.725	0.72	4.266
PA-2010-02		72° 53' 856'' W	50° 59' 437'' S	241	L	29	Dike	Paine-type	Pellaud (2011)		44.9117	1.97816	15.2667	10.3213	0.155689	5.47659	9.70766	2.53681	0.320536	0.412118	0.0183163	0.00915817	8.37536	99.49	91.1146		49.8572	2.19599	16.9478	11.4578	10.3099	0.172833	6.07965	10.7766	2.81616	0.355833	0.457499	0.0203333	0.0101666		23.1333	48.0333	5.69333	24.2	4.96333	1.81667	4.95333	0.732667	4.35667
PA-2010-07		72° 53' 856'' W	50° 59' 437'' S	241	L	32	Dike	Paine-type	Pellaud (2011)		51.9191	1.64337	15.4974	9.03854	0.143317	4.49061	8.13087	3.00966	0.926785	0.487279	0.019109	0.00955449	4.44444	99.76	95.3156		54.9932	1.74068	16.415	9.57371	8.61454	0.151803	4.7565	8.61229	3.18786	0.98166	0.51613	0.0202404	0.0101202		34.3667	67.0333	7.41	30.9	6.29333	1.64	5.67	0.832667	5.11333
LG002		73.196756 °W	50.971218 °S	258	L(d)	65	Dike	Paine-type	Roux (2014)		66.3991	0.614348	15.6163	5.20214	0.108997	0.802616	1.67459	4.3698	4.01308	0.208086	b.d.l.	b.d.l.	2.05332	101.062	99.0091		67.4185	0.62378	15.8561	5.28201	4.75282	0.110671	0.814938	1.7003	4.43689	4.07469	0.21128	b.d.l.	b.d.l.		48.7483	89.2253	10.031	37.3213	7.52533	1.512	6.54967	0.959333	6.213
LG003A		73.196815 °W	50.972669 °S	236	L(d)	64	Dike	Paine-type	Roux (2014)		59.1731	1.19472	17.0618	6.4969	0.138232	1.93525	5.00597	4.11734	2.46843	0.444317	b.d.l.	b.d.l.	1.25394	99.29	98.0361		60.762	1.2268	17.5199	6.67135	6.00296	0.141944	1.98721	5.14038	4.22789	2.53471	0.456247	b.d.l.	b.d.l.		32.7573	62.1117	7.03067	27.5203	5.68067	1.519	5.14567	0.706333	4.41033
LG003B		73.196815 °W	50.972669 °S	236	L(d)	64	Dike	Paine-type	Roux (2014)		60.3047	1.09681	16.2171	5.97367	0.107722	1.76272	4.35784	4.02489	2.87912	0.372131	b.d.l.	b.d.l.	2.10575	99.2024	97.0967		62.4931	1.13661	16.8056	6.19045	5.57024	0.111631	1.82669	4.51599	4.17094	2.98359	0.385635	b.d.l.	b.d.l.		35.6583	66.548	7.48367	29.5417	6.13667	1.48	5.395	0.771667	5.14233
LG013B		73.196761 °W	50.976525 °S	182	L(d)	63	Dike	Paine-type	Roux (2014)		60.3702	1.11597	16.8179	6.0008	0.117471	1.997	4.88483	3.78843	2.37878	0.332834	b.d.l.	b.d.l.	0.898147	98.7024	97.8042		62.1073	1.14808	17.3018	6.17347	5.55496	0.120851	2.05447	5.02539	3.89744	2.44723	0.342411	b.d.l.	b.d.l.		30.189	57.949	6.97467	26.957	5.41967	1.412	5.173	0.691333	4.636
LG023B		73.185728 °W	50.967993 °S	617	L(d)	68	Dike	Paine-type	Roux (2014)		74.38	0.0492387	13.0286	1.06356	0.0196955	0.0787819	0.896144	3.55503	4.74661	0.0196955	b.d.l.	b.d.l.	0.910927	98.7482	97.8373		76.107	0.050382	13.3311	1.08825	0.979222	0.0201528	0.0806112	0.916952	3.63758	4.85682	0.0201528	b.d.l.	b.d.l.		14.4973	29.353	2.96333	11.0933	2.93833	0.279333	2.804	0.408667	3.08667
LG026A		73.187785 °W	50.96774 °S	570	L(d)	69	Dike	Paine-type	Roux (2014)	dated	66.326	0.564856	15.707	4.70714	0.0495488	0.683774	2.67564	4.20174	3.5576	0.158556	b.d.l.	b.d.l.	1.73549	100.367	98.6319		67.5691	0.575443	16.0014	4.79536	4.31492	0.0504775	0.696589	2.72578	4.28049	3.62428	0.161528	b.d.l.	b.d.l.		47.5653	93.7273	9.509	36.5853	6.97767	1.63467	5.677	0.870667	5.29133
LG065A		73.173531 °W	50.964561 °S	1299	L(d)	–	Dike	Paine-type	Roux (2014)		69.5514	0.353701	14.4035	2.82961	0.0196501	0.510902	1.53271	3.85141	4.28371	0.1179	b.d.l.	b.d.l.	1.51272	98.9672	97.4545		71.5763	0.363999	14.8228	2.91199	2.62024	0.0202221	0.525776	1.57733	3.96354	4.40843	0.121333	b.d.l.	b.d.l.		37.687	70.0517	7.22667	28.2317	5.548	0.914333	4.67733	0.715333	4.48733
LG065B		73.173531 °W	50.964561 °S	1299	L(d)	–	Dike	Paine-type	Roux (2014)		52.364	1.35834	15.456	8.7904	0.164941	5.5886	6.97604	3.46377	1.9987	0.407502	0.0194048	0.00970243	2.96266	99.56	96.5973		54.7073	1.41913	16.1476	9.18377	8.26367	0.172322	5.83869	7.28822	3.61877	2.08814	0.425738	0.0202732	0.0101366		27.5493	53.308	5.9	24.865	5.289	1.127	4.941	0.74	4.96067
Intrusive bodies
11TPM37		649118	4351546	177	U		Intrusive	Alkaline	Manzini (2012)		47.6261	2.42217	16.2265	11.4314	0.167386	4.34218	7.81789	3.6234	2.25478	0.758158	b.d.l.	b.d.l.	2.50985	99.1799	96.6701		49.2667	2.5056	16.7855	11.8252	11.8252	0.173151	4.49175	8.08719	3.74822	2.33245	0.784274	b.d.l.	b.d.l.		39.701	77.116	8.667	34.602	6.956	2.119	6.203	0.867	4.772
11TPM73C		654293	4349954	141	U		Intrusive	Alkaline	Manzini (2012)	dated	46.5259	2.63622	15.4583	11.1401	0.170079	3.60945	6.01889	4.7244	1.46457	0.765354	b.d.l.	b.d.l.	6.89655	99.4098	92.5133		50.2911	2.84956	16.7092	12.0417	12.0417	0.183842	3.90154	6.50597	5.10673	1.58309	0.82729	b.d.l.	b.d.l.		35.508	72.887	8.64	35.413	7.816	2.14	6.75	1.011	5.809
11TPM9		648854	4351265	177	U		Intrusive	Alkaline	Manzini (2012)		46.2369	2.3259	16.8046	10.6894	0.15506	3.99279	8.51859	3.27564	2.25806	0.755916	b.d.l.	b.d.l.	4.12707	99.1399	95.0128		48.6638	2.44798	17.6867	11.2505	11.2505	0.163199	4.20237	8.96573	3.44757	2.37658	0.795594	b.d.l.	b.d.l.		37.158	73.2	8.266	32.126	6.388	2.08	5.543	0.734	4.692
09-PR-06		73°07'40.7'' W	51°01'12.5'' S	1395	L		Intrusive	Calc-alkaline		dated	No whole rock data on this sample; see sample LB034B, which comes from the same granitic body as 09-PR-06
013-OLV1		73.110012 °W	50.538023 °S	734	L(d)		Intrusive	Calc-alkaline	Allemann (2014)	dated	66.98	0.48	15.74	3.65	0.08	1.8	3.95	3.8	3.01	0.17	b.d.l.	b.d.l.	0.32	99.98	99.66		67.456	0.483411	15.8519	3.67594	3.30766	0.0805686	1.81279	3.97807	3.82701	3.03139	0.171208	b.d.l.	b.d.l.		36.7407	63.3983	6.04567	20.255	3.073	0.768333	2.30967	0.353	2.00033
013-OLV2		73.110012 °W	50.538023 °S	734	L(d)		Intrusive	Calc-alkaline	Allemann (2014)		52.73	1.28	18.69	8.36	0.16	4.23	8.43	3.83	1.24	0.44	0.02	0.01	0.51	99.93	99.42		53.4882	1.29841	18.9588	8.48021	7.6306	0.162301	4.29083	8.55122	3.88507	1.25783	0.446327	0.0202876	0.0101438		32.187	62.528	7.30133	28.313	5.41967	1.42433	4.707	0.649667	3.85267
013-OLV3		73.110012 °W	50.538023 °S	734	L(d)		Intrusive	Calc-alkaline	Allemann (2014)		64.99	0.63	16.78	6.47	0.14	2.19	1.57	1.51	4.05	0.09	0.01	b.d.l.	1.57	100	98.43		66.4643	0.644292	17.1607	6.61677	5.95385	0.143176	2.23968	1.60562	1.54425	4.14188	0.0920417	0.0102269	b.d.l.		18.693	44.3537	4.74533	19.155	4.109	0.86	3.81067	0.547667	3.55033
013-OLV4		73.110012 °W	50.538023 °S	734	L(d)		Intrusive	Calc-alkaline	Allemann (2014)		62.01	0.66	16.5	4.95	0.08	3.05	5.33	3.49	2.86	0.28	b.d.l.	b.d.l.	0.69	99.9	99.21		62.8178	0.668598	16.7149	5.01448	4.51209	0.0810421	3.08973	5.39943	3.53546	2.89726	0.283648	b.d.l.	b.d.l.		28.4813	59.1437	6.921	27.5203	4.912	1.22167	3.557	0.451333	2.504
013-TP1		73.110012 °W	50.538023 °S	734	L(d)		Intrusive	Calc-alkaline	Allemann (2014)		45.78	0.7	6.96	9.84	0.16	22.38	10.56	1.15	0.41	0.12	0.26	0.07	1.49	99.88	98.39		47.0001	0.718655	7.14549	10.1022	9.09012	0.164264	22.9764	10.8414	1.18065	0.420927	0.123198	0.266929	0.0718655		7.28133	15.475	1.954	9.07167	2.387	0.614667	1.95767	0.354333	1.91133
013-TP2		73.1124 °W	50.5625 °S	1128	L(d)		Intrusive	Calc-alkaline	Allemann (2014)	dated	60.24	0.78	16.56	6.48	0.1	3.38	5.63	3.33	2.06	0.24	0.01	b.d.l.	1.05	99.86	98.81		61.3687	0.794615	16.8703	6.60141	5.94003	0.101874	3.44333	5.73549	3.39239	2.0986	0.244497	0.0101874	b.d.l.		30.4657	59.3157	6.362	23.374	4.21767	1.13333	3.43333	0.512	3.06033
013-TP3		73.1124 °W	50.5625 °S	1128	L(d)		Intrusive	Calc-alkaline	Allemann (2014)		54.3	1.6	16.07	8.27	0.13	2.42	5.85	3.93	2.25	0.34	b.d.l.	b.d.l.	4.23	99.39	95.16		57.563	1.69615	17.0357	8.76696	7.88862	0.137812	2.56542	6.20154	4.16616	2.38521	0.360431	b.d.l.	b.d.l.		28.8877	59.9723	6.859	26.7913	5.94467	1.563	5.29833	0.728	4.94733
013-TP4		73.1124 °W	50.5625 °S	1128	L(d)		Intrusive	Calc-alkaline	Allemann (2014)		69.77	0.41	15.14	2.96	0.05	0.44	0.21	5.27	3.97	0.07	b.d.l.	b.d.l.	1.16	99.45	98.29		71.1986	0.418395	15.45	3.02061	2.71798	0.0510238	0.44901	0.2143	5.37791	4.05129	0.0714334	b.d.l.	b.d.l.		47.851	94.0523	9.94533	37.549	7.318	1.15033	6.33367	0.967667	6.56767
013-TP5		73.06421 °W	51.010375 °S	1660	L(d)		Intrusive	Calc-alkaline	Allemann (2014)		62.81	0.65	18.49	7.52	0.7	2.39	1.22	2.11	2.6	0.11	0.01	0.01	1.32	99.94	98.62		64.1792	0.664169	18.8931	7.68393	6.91409	0.715259	2.4421	1.2466	2.156	2.65668	0.112398	0.010218	0.010218		32.8913	99.1823	7.992	30.2557	5.89767	1.253	4.49867	0.67	4.63467
013-TP7							Intrusive	Calc-alkaline	Allemann (2014)		56.55	1.04	16.92	8.48	0.17	3.81	7.08	2.93	2.03	0.25	0.01	b.d.l.	0.69	99.96	99.27		57.4576	1.05669	17.1916	8.6161	7.75287	0.172728	3.87115	7.19363	2.97702	2.06258	0.254012	0.0101605	b.d.l.		21.6393	47.316	5.47467	21.654	4.95767	1.11733	4.51333	0.642667	4.21233
LB034B		73.124604 °W	51.018903 °S	1395	L(d)		Intrusive	Calc-alkaline	Allemann (2014)	***	66.81	0.43	15.38	3.96	0.07	1.41	3.83	3.37	3.18	0.16	b.d.l.	b.d.l.	1.12	99.72	98.6		68.0324	0.437867	15.6614	4.03245	3.62845	0.0712807	1.4358	3.90007	3.43166	3.23818	0.162927	b.d.l.	b.d.l.		21.7037	38.7297	3.95833	14.4383	2.77567	0.800667	2.15633	0.342667	2.055
07JL204		73°05'02.9'' W	51°02'25.6'' S		L		Intrusive	Calc-alkaline	Leuthold (2011)	dated	51.1766	1.17785	18.4763	9.63242	0.16969	4.79126	9.57253	2.73501	0.878397	0.259526	0.00998179	b.d.l.	0.180426	99.06	98.8796		52.2666	1.20294	18.8698	9.83758	8.85198	0.173305	4.89331	9.77642	2.79326	0.897106	0.265054	0.0101944	b.d.l.		12.8977	29.0703	3.60233	15.6117	3.738	1.17333	3.54933	0.512333	3.185
11TPM61C		647128	4351757	654	U		Intrusive	Calc-alkaline	Manzini (2012)	dated	55.3578	1.0481	17.3642	9.09025	0.161246	3.58773	7.14522	2.91251	1.80394	0.302336	0.0100779	b.d.l.	0.836618	99.62	98.7834		56.561	1.07088	17.7416	9.28783	8.3573	0.164751	3.66571	7.30052	2.97581	1.84315	0.308908	0.0102969	b.d.l.		25.225	53.857	6.163	26.169	5.384	1.37	4.779	0.769	5.054
PP04 a		634249	4344005	839	U		Intrusive	Calc-alkaline	Pellaud (2011)		50.2215	1.5422	17.7553	12.1373	0.210299	5.17737	9.65374	2.11301	0.731041	0.430613	0.0100143	b.d.l.	-0.142351	99.84	99.9824		50.8488	1.56146	17.9771	12.2889	11.0577	0.212926	5.24204	9.77433	2.1394	0.740172	0.435992	0.0101393	b.d.l.		14.2333	32.6	4.11	18.1667	4.14667	1.33667	4.03	0.621333	3.81333
PP06		634213	4344501		U		Intrusive	Calc-alkaline	Pellaud (2011)		49.7777	1.59544	17.4202	12.584	0.19943	5.14529	9.12392	2.28347	0.86752	0.119658	0.0099715	b.d.l.	0.283352	99.41	99.1266		50.8632	1.63023	17.8001	12.8584	11.5702	0.203779	5.25749	9.32288	2.33327	0.886438	0.122267	0.0101889	b.d.l.		13.3	28.4667	3.44667	14.9	3.47	1.29667	3.33333	0.529333	3.66
PP08		634230	4343506		U		Intrusive	Calc-alkaline	Pellaud (2011)		66.0668	0.488424	16.2376	5.55208	0.129582	0.757555	3.06012	4.18649	2.91061	0.159485	b.d.l.	b.d.l.	0.321294	99.87	99.5487		66.7392	0.493395	16.4029	5.60859	5.04668	0.130901	0.765265	3.09127	4.2291	2.94023	0.161109	b.d.l.	b.d.l.		35.5333	73.7667	8.44	33.5333	6.93667	1.46	6.68	1.07333	7.36
PP24		634048	4343975		U		Intrusive	Calc-alkaline	Pellaud (2011)		52.4651	1.07315	17.7169	9.42981	0.168922	5.36575	8.57526	2.663	1.02347	0.268287	0.00993657	0	0.630396	99.39	98.7596		53.6372	1.09712	18.1127	9.64047	8.67461	0.172695	5.48562	8.76683	2.72249	1.04633	0.274281	0.0101586	b.d.l.		17.6333	37.8667	4.57333	19.5	4.12	1.26667	4.03667	0.575333	3.71
PP36 b		634356	4343089		U		Intrusive	Calc-alkaline	Pellaud (2011)	dated	68.1047	0.406921	16.922	3.21567	0.0297747	0.456546	2.20333	4.33718	3.46379	0.0694743	b.d.l.	0	0.75064	99.96	99.2094		68.8711	0.4115	17.1124	3.25186	2.92606	0.0301098	0.461683	2.22812	4.38599	3.50277	0.0702562	b.d.l.	b.d.l.		27.9667	47.7333	4.6	15.8	2.65	0.899	2.29	0.324333	1.85
LG020B		73.190335 °W	50.968401 °S	488	L(d)		Intrusive	Paine-type	Allemann (2014)		67.6	0.41	15.05	2.8	0.07	0.75	2.39	4.03	3.25	0.1	b.d.l.	b.d.l.	2.97	99.42	96.45		70.2926	0.426331	15.6495	2.91153	2.61983	0.0727882	0.779873	2.4852	4.19052	3.37945	0.103983	b.d.l.	b.d.l.		45.971	84.9153	8.75567	31.7133	5.95467	1.122	5.00233	0.828667	4.95333
LG021		73.189890 °W	50.968720 °S	506	L(d)		Intrusive	Paine-type	Allemann (2014)		60.41	0.78	16.47	6.49	0.1	3.33	5.8	3.3	2.09	0.23	0.01	b.d.l.	1.01	100.02	99.01		61.4174	0.793007	16.7446	6.59823	5.93716	0.101668	3.38553	5.89672	3.35503	2.12485	0.233835	0.0101668	b.d.l.		29.6283	55.3543	6.04833	23.2687	4.558	1.078	3.74567	0.535333	3.45167
LG022		73.187031 °W	50.968137 °S	586	L(d)		Intrusive	Paine-type	Allemann (2014)		51.27	1.85	15.88	10.87	0.21	5.6	7.2	3.47	2.02	0.43	0.02	0.01	1.16	99.99	98.83		52.455	1.89276	16.247	11.1212	10.007	0.214854	5.72943	7.36641	3.5502	2.06669	0.439938	0.0204623	0.0102311		26.162	52.7157	6.26833	25.5167	5.26067	1.72867	4.862	0.721	4.35733
LG026B		73.187785 °W	50.967740 °S	570	L(d)		Intrusive	Paine-type	Allemann (2014)		50.32	0.9	17.33	8.97	0.13	8.33	9.45	2.68	0.74	0.21	0.03	0.01	0.86	99.96	99.1		51.2417	0.916485	17.6474	9.1343	8.21915	0.132381	8.48257	9.62309	2.72909	0.753554	0.213846	0.0305495	0.0101832		12.6173	25.116	2.72133	11.482	2.45667	0.887	2.20567	0.308	2.05267
LG067		73.170147 °W	50.963682 °S	1508	L(d)		Intrusive	Paine-type	Allemann (2014)		71.96	0.34	14.08	2.88	0.05	0.44	1.43	4.06	4.26	0.11	b.d.l.	b.d.l.	0.35	99.96	99.61		72.4516	0.342323	14.1762	2.89968	2.60916	0.0503416	0.443006	1.43977	4.08774	4.2891	0.110751	b.d.l.	b.d.l.		36.1773	66.6473	7.39833	29.0463	5.57	0.942333	5.15133	0.808667	5.15933
LG079		73.180557 °W	50.964028 °S	940	L(d)		Intrusive	Paine-type	Allemann (2014)		70.08	0.38	15	3.09	0.03	0.5	1.5	4.06	4.37	0.11	b.d.l.	b.d.l.	0.67	99.79	99.12		70.9237	0.384575	15.1806	3.1272	2.81389	0.0303612	0.50602	1.51806	4.10888	4.42261	0.111324	b.d.l.	b.d.l.		42.7727	84.9453	8.676	30.921	6.057	1.05367	4.82933	0.730333	4.403
LG081		73.182869 °W	50.962337 °S	981	L(d)		Intrusive	Paine-type	Allemann (2014)		54.36	1.29	16.08	8.65	0.16	4.81	7.51	3.68	1.62	0.29	0.03	b.d.l.	0.88	99.36	98.48		55.6891	1.32154	16.4732	8.86149	7.97368	0.163912	4.9276	7.69362	3.76998	1.65961	0.29709	0.0307335	b.d.l.		20.7513	42.546	4.673	19.2467	4.341	1.25267	3.52133	0.588333	3.87867
LG081B		73.182869 °W	50.962337 °S	981	L(d)		Intrusive	Paine-type	Allemann (2014)		50.92	2.34	15.97	12.1	0.2	6.4	7.65	2.63	0.56	0.67	0.02	b.d.l.	0.42	99.88	99.46		51.8282	2.38173	16.2548	12.3158	11.0819	0.203567	6.51415	7.78644	2.67691	0.569988	0.68195	0.0203567	b.d.l.		13.2067	31.2173	3.97767	17.3077	4.08567	1.42067	3.52667	0.555	2.928
LG114		73.182686 °W	50.963956 °S	893	L(d)		Intrusive	Paine-type	Allemann (2014)		64.79	0.59	16.65	4.09	0.05	1.28	2.81	5.41	2.11	0.23	b.d.l.	b.d.l.	1.28	99.29	98.01		66.383	0.604507	17.0594	4.19056	3.77072	0.0512294	1.31147	2.87909	5.54302	2.16188	0.235655	b.d.l.	b.d.l.		50.1333	89.3	9.62	36.5667	6.14333	1.37333	5.03333	0.755	4.78333
LG116		73.182686 °W	50.963956 °S	893	L(d)		Intrusive	Paine-type	Allemann (2014)		50.4	0.82	17.37	8.81	0.13	8.3	9.48	2.67	0.73	0.18	0.04	0.01	0.9	99.84	98.94		51.3985	0.836245	17.7141	8.98454	8.0844	0.132575	8.46443	9.66781	2.7229	0.744462	0.183566	0.0407925	0.0101981		11.5	22.1	2.69333	11.2733	2.38667	1.02333	2.26	0.318	1.88333
LG064B		73.176175 °W	50.964337 °S	1170	L(d)		Intrusive	Paine-type	Allemann (2014)		52.62	2.17	16.98	9.66	0.14	3.5	6.67	4.05	2.63	0.56	0.01	b.d.l.	0.41	99.4	98.99		53.6817	2.21378	17.3226	9.85491	8.86757	0.142825	3.57062	6.80458	4.13172	2.68307	0.571299	0.0102018	b.d.l.		31.1083	60.3273	6.79167	26.9457	4.93533	1.584	4.48	0.598333	3.56067
11TPM94		641727	4347961	827	U		Intrusive	Paine-type	Manzini (2012)	dated	57.6072	1.04079	18.7241	7.0127	0.131362	1.96032	5.49698	3.95096	2.80912	0.353666	b.d.l.	b.d.l.	0.272816	99.36	99.0872		58.5531	1.05788	19.0315	7.12784	6.41372	0.133519	1.99251	5.58724	4.01583	2.85524	0.359473	b.d.l.	b.d.l.		32.815	71.264	8.395	34.218	6.564	1.923	5.931	0.765	4.765
[truncated: 31 more columns]

## Sheet: Table S2
Table S2: Arithmetic mean and reproducibility (2 S.D.) of 206Pb/238U ages of the GJ-1 primary standard in four sessions: (1) 15th March 2011; (2) 13th December 2011; (3) 5th–6th January 2012; (4) 6th March 2014. The 2 S.D. of each session (in bold) was propagated in quadrature onto the error of sample population ages. n indicates the number of included analyses as a fraction of the total number o…
Session	Samples analysed	Arithmetic mean 206Pb/238U age (Ma)	2 S.D. (Ma)	2 S.D. (%)	MSWD	n
1	PP-36, PR-06	600.386	4.4443	0.74024	0.72	44/44
2	JL-204	600.4	5.4037	0.900017	1.5	11/11
3	11-TPM-73A, –61A, –94, –85, –32A	600.385	6.40348	1.06656	0.89	68/68
4	13-OLV-1, 13-TP2, LG-026A	600.382	11.1127	1.85094	0.49	56/56

## Sheet: Table S3
Table S3: Weighted mean 206Pb/238U ages of secondary standards 91500 (session 1–3) and Plešovice (session 4). Internal error calculated by Isoplot for the weighted mean based only on the measured sample dates. ^External error calculated by addition in quadrature of the internal error and the 2 S.D. of GJ-1 in the same session (see Table S1). n indicates the number of analyses included in the age …
Session	Samples analysed in this session	Weighted mean 206Pb/238U age (Ma)	± (95% conf.)*	± (ext err)^	Ext. err (%)	MSWD	n
91500 (~1065 Ma; Wiedenbeck et al., 1995)
1	PP-36, PR-06	1053.6	4.1	8.4	0.797267	3.3	22/25
2	JL-204	1060.6	7.7	12.2641	1.15634	1.9	6/6
3	11-TPM-73A, –61A, –94, –85, –32A	1065.7	3.5	11.893	1.11598	1.2	39/39
Plešovice (337.13 ± 0.37; Sláma et al., 2008)
4	13-OLV-1, 13-TP2, LG-026A	332.2	2.2	6.53055	1.96585	3.8	21/23

## Sheet: Table S4
Table S4: U–Pb data for individual analyses of the primary standard, GJ-1 zircon, from four U–Pb sessions. No analyses of the standard were excluded, apart from one in which ablation was stopped mid-analysis (not shown in table).
Session	Analysis	Spot size (µm)	206Pb/238U	1σ (%)	207Pb/206Pb	1σ (%)	206Pb/238U age (Ma)	± 2σ (Ma)	207Pb/206Pb age (Ma)	± 2σ (Ma)
Session 1 – 15th March 2011
1	ma15c-1	50	0.0983	0.41	0.0597	0.71	604.4	4.8	590	32
1	ma15c-2	50	0.0973	0.43	0.0602	0.64	598.8	4.9	610	28
1	ma15c-3	50	0.0977	0.46	0.0601	0.6	600.9	5.3	604	26
1	ma15c-4	50	0.0971	0.36	0.0607	0.67	597.4	4.1	626	30
1	ma15c-17	50	0.0978	0.5	0.0602	0.66	601.3	5.7	612	28
1	ma15c-18	50	0.0977	0.41	0.0598	0.66	600.8	4.7	594	30
1	ma15c-19	50	0.0976	0.32	0.0607	0.72	600.1	3.7	628	32
1	ma15c-20	50	0.0974	0.37	0.0599	0.74	599.3	4.2	598	32
1	ma15d-17	50	0.0972	0.42	0.0604	0.62	598.2	4.8	618	28
1	ma15d-18	50	0.0979	0.44	0.0601	0.66	601.9	5	608	28
1	ma15d-19	50	0.0977	0.4	0.0601	0.62	600.9	4.6	606	26
1	ma15d-20	50	0.0977	0.37	0.06	0.64	600.6	4.3	602	26
1	ma15e-17	50	0.0981	0.48	0.0604	0.69	603.4	5.6	618	30
1	ma15e-18	50	0.0976	0.38	0.0603	0.62	600.4	4.3	614	26
1	ma15e-19	50	0.0969	0.49	0.06	0.79	596.4	5.6	604	34
1	ma15e-20	50	0.0978	0.41	0.0598	0.5	601.4	4.7	596	20
1	ma15f-17	50	0.0976	0.35	0.0601	0.62	600.2	4	606	26
1	ma15f-18	50	0.098	0.45	0.0603	0.65	602.8	5.2	612	28
1	ma15f-19	50	0.0975	0.38	0.0603	0.72	599.5	4.4	612	32
1	ma15f-20	50	0.0974	0.41	0.06	0.65	599	4.7	602	28
1	ma15g-17	50	0.0976	0.4	0.06	0.49	600.3	4.6	602	20
1	ma15g-18	50	0.0977	0.43	0.0602	0.71	600.8	4.9	608	30
1	ma15g-19	50	0.0976	0.36	0.0602	0.66	600.1	4.1	608	28
1	ma15g-20	50	0.0976	0.38	0.0603	0.61	600.4	4.4	612	26
1	ma15h-1	35	0.0975	0.48	0.0607	1.03	599.8	5.5	626	44
1	ma15h-2	35	0.0978	0.52	0.06	0.89	601.3	5.9	602	40
1	ma15h-3	35	0.0982	0.49	0.0602	0.85	604.1	5.7	610	38
1	ma15h-4	35	0.0969	0.58	0.0598	0.92	596.4	6.6	594	40
1	ma15h-17	35	0.0979	0.47	0.0601	1.12	602.3	5.4	606	48
1	ma15h-18	35	0.0974	0.47	0.0604	0.98	598.9	5.4	618	42
1	ma15h-19	35	0.0973	0.54	0.0612	1.01	598.6	6.1	646	44
1	ma15h-20	35	0.0978	0.49	0.0589	0.9	601.8	5.7	562	40
1	ma15i-17	35	0.0976	0.44	0.06	0.94	600.3	5	602	40
1	ma15i-18	35	0.0982	0.46	0.0602	0.8	603.6	5.3	610	36
1	ma15i-19	35	0.0968	0.45	0.0602	0.75	595.5	5.1	612	34
1	ma15i-20	35	0.0979	0.44	0.0602	0.84	602.1	5	608	36
1	ma15j-17	35	0.0983	0.46	0.0605	0.89	604.3	5.4	618	38
1	ma15j-18	35	0.0976	0.65	0.0598	0.99	600	7.4	596	44
1	ma15j-19	35	0.0973	0.46	0.0601	0.94	598.8	5.3	606	40
1	ma15j-20	35	0.0973	0.49	0.0602	1.02	598.4	5.6	612	46
1	ma15k-17	35	0.098	0.45	0.0601	0.85	602.8	5.1	608	38
1	ma15k-18	35	0.0967	0.45	0.0592	0.84	595.1	5.2	576	38
1	ma15k-19	35	0.098	0.49	0.0606	0.97	602.6	5.7	626	42
1	ma15k-20	35	0.0977	0.48	0.0606	0.95	601	5.5	624	40
Session 2 – 13th December 2011
2	de13i-1	50	0.098	0.36	0.0601	0.79	602.9	4.2	608	34
2	de13i-2	50	0.0976	0.34	0.0596	0.72	600.3	3.9	590	30
2	de13i-4	50	0.0972	0.4	0.0607	0.77	598.1	4.5	626	32
2	de13i-17	50	0.0983	0.37	0.0595	0.76	604.4	4.3	586	32
2	de13i-18	50	0.0971	0.35	0.0607	0.74	597.3	4	628	32
2	de13i-19	50	0.0973	0.45	0.0602	0.77	598.5	5.1	610	32
2	de13i-20	50	0.0978	0.38	0.0602	0.78	601.3	4.3	608	34
2	de13j-17	50	0.0973	0.36	0.0599	0.66	598.8	4.1	598	30
2	de13j-18	50	0.097	0.4	0.0608	0.78	596.7	4.5	630	32
2	de13j-19	50	0.0982	0.42	0.0604	0.74	603.8	4.9	616	32
2	de13j-20	50	0.0979	0.32	0.0596	0.66	602.3	3.6	588	28
Session 3 – 05th-6th January 2012
3	jn05i_1-1	35	0.0974	0.74	0.05994	0.78	598.9	8.5	600	34
3	jn05i_1-2	35	0.0968	0.59	0.06003	0.73	595.3	6.7	604	32
3	jn05i_1-3	35	0.0984	0.57	0.06035	0.76	605	6.5	616	34
3	jn05i_1-4	35	0.0979	0.73	0.06028	0.93	602.3	8.4	612	40
3	jn05i_1-17	35	0.0966	0.77	0.06099	0.96	594.6	8.7	638	40
3	jn05i_1-18	35	0.0971	0.87	0.05914	0.87	597.1	9.9	572	38
3	jn05i_1-19	35	0.0984	0.83	0.06049	0.77	604.7	9.6	620	32
3	jn05i_1-20	35	0.0984	0.78	0.05998	0.78	605	9	602	34
3	jn05i_2-17	35	0.0971	0.45	0.0604	0.84	597.3	5.1	616	36
3	jn05i_2-18	35	0.0981	0.4	0.05982	0.76	603.5	4.7	596	32
3	jn05i_2-19	35	0.0969	0.44	0.06037	0.65	596.1	5.1	616	28
3	jn05i_2-20	35	0.0983	0.58	0.06002	0.84	604.6	6.7	604	36
3	jn05i_3-17	35	0.0979	0.48	0.06034	0.73	602.1	5.5	614	30
3	jn05i_3-18	35	0.0965	0.48	0.0599	0.77	594	5.5	598	34
3	jn05i_3-19	35	0.0977	0.42	0.0603	0.73	601.2	4.8	614	32
3	jn05i_3-20	35	0.0983	0.46	0.06006	0.71	604.2	5.4	604	30
3	jn06b_1-1	35	0.0982	0.55	0.06032	0.88	604.1	6.4	614	40
3	jn06b_1-2	35	0.0974	0.68	0.05974	0.73	598.9	7.8	594	32
3	jn06b_1-3	35	0.0973	0.59	0.06045	0.84	598.6	6.8	618	36
3	jn06b_1-4	35	0.0975	0.68	0.06009	0.78	599.9	7.7	606	34
3	jn06b_1-17	35	0.0975	0.7	0.06045	0.89	600	8	618	38
3	jn06b_1-18	35	0.098	0.75	0.05944	0.82	602.4	8.7	582	36
3	jn06b_1-19	35	0.0973	0.69	0.06064	0.88	598.6	7.9	626	38
3	jn06b_1-20	35	0.0976	0.67	0.06007	0.84	600.5	7.7	606	38
3	jn06b_2-17	35	0.0979	1.03	0.06034	0.89	602.2	11.8	614	38
3	jn06b_2-18	35	0.0973	0.89	0.06063	0.9	598.8	10.2	624	38
3	jn06b_2-19	35	0.0979	0.98	0.05934	0.84	602.3	11.2	578	36
3	jn06b_2-20	35	0.0973	0.58	0.06029	0.83	598.3	6.7	614	36
3	jn06b_3-17	35	0.098	0.93	0.06018	0.82	602.8	10.8	610	34
3	jn06b_3-18	35	0.0976	0.82	0.06049	0.94	600.1	9.4	620	40
3	jn06b_3-19	35	0.0977	0.9	0.05968	0.93	601.2	10.3	590	40
3	jn06b_3-20	35	0.0971	0.65	0.06025	0.78	597.5	7.5	612	34
3	jn06c_1-1	35	0.0964	0.75	0.06056	0.84	593	8.4	622	36
3	jn06c_1-2	35	0.0986	0.81	0.0604	0.79	606.1	9.4	618	34
3	jn06c_1-3	35	0.0971	0.86	0.06012	0.84	597.1	9.8	606	36
3	jn06c_1-4	35	0.0984	0.87	0.05952	0.86	605.3	10	586	38
3	jn06c_1-17	35	0.0981	0.61	0.06021	0.71	603.5	7.1	610	32
3	jn06c_1-18	35	0.0976	0.6	0.06048	0.79	600.1	6.9	620	34
3	jn06c_1-19	35	0.0975	0.71	0.05986	0.77	599.6	8.1	598	34
3	jn06c_1-20	35	0.0973	0.79	0.06005	0.84	598.4	9	604	36
3	jn06c_2-17	35	0.0977	0.76	0.05961	1.01	600.7	8.7	588	44
3	jn06c_2-18	35	0.0976	0.94	0.06103	0.88	600.6	10.7	640	38
3	jn06c_2-19	35	0.0976	1.04	0.06033	0.82	600.5	11.9	614	36
3	jn06c_2-20	35	0.0975	1.07	0.05963	0.78	599.9	12.3	590	34
3	jn06c_3-17	35	0.0977	0.77	0.06002	0.82	600.7	8.8	604	34
3	jn06c_3-18	35	0.0978	0.54	0.05989	0.81	601.7	6.3	598	36
3	jn06c_3-19	35	0.0972	0.64	0.0603	0.93	598	7.3	614	40
3	jn06c_3-20	35	0.0978	0.68	0.06039	0.82	601.2	7.8	616	36
3	jn06c_4-17	35	0.098	0.82	0.06003	0.82	602.6	9.4	604	36
3	jn06c_4-18	35	0.0985	0.95	0.06064	0.85	605.5	11	626	36
3	jn06c_4-19	35	0.0974	0.78	0.05983	0.87	599.3	9	596	38
3	jn06c_4-20	35	0.0965	0.52	0.06011	0.77	594.1	5.9	606	34
3	jn06d_1-1	35	0.0987	0.47	0.06008	0.72	606.6	5.5	606	30
3	jn06d_1-2	35	0.0976	0.47	0.06032	0.79	600.5	5.4	614	36
3	jn06d_1-3	35	0.097	0.64	0.06091	0.77	596.9	7.2	634	34
3	jn06d_1-4	35	0.0971	0.6	0.05929	0.82	597.5	6.8	576	36
3	jn06d_1-17	35	0.0984	0.4	0.06046	0.74	604.8	4.6	620	32
3	jn06d_1-18	35	0.0968	0.47	0.05969	0.76	595.9	5.3	592	34
3	jn06d_1-19	35	0.0979	0.49	0.06029	0.71	602.2	5.6	612	30
3	jn06d_1-20	35	0.0973	0.55	0.06016	0.75	598.7	6.3	608	32
3	jn06d_2-17	35	0.0976	0.6	0.05975	0.88	600.6	6.9	594	38
3	jn06d_2-18	35	0.0984	0.69	0.05948	0.84	604.8	8	584	36
3	jn06d_2-19	35	0.097	0.88	0.06016	0.9	596.8	10	608	40
3	jn06d_2-20	35	0.0974	1.03	0.06121	1.02	599.3	11.7	646	44
3	jn06d_3-17	35	0.0972	0.52	0.06009	0.78	598.2	5.9	606	34
3	jn06d_3-18	35	0.0978	0.8	0.05983	0.98	601.4	9.2	596	44
3	jn06d_3-19	35	0.0972	0.65	0.06077	0.94	598	7.4	630	40
3	jn06d_3-20	35	0.0982	0.58	0.05992	0.87	604	6.6	600	38
Session 4 – 6th March 2014
4	ma06a-1	35	0.0979	1.03	0.061	1.13	602	11.8	638	48
4	ma06a-2	35	0.0969	1.13	0.059	1.37	596.4	12.9	566	60
4	ma06a-3	35	0.098	0.95	0.0614	1.73	602.5	10.9	652	74
4	ma06a-4	35	0.0976	0.87	0.0592	1.34	600.6	9.9	572	58
4	ma06a-13	35	0.0979	1.03	0.061	1.13	602	11.8	638	48
4	ma06a-14	35	0.0969	1.13	0.059	1.37	596.4	12.9	566	60
4	ma06a-15	35	0.098	0.95	0.0614	1.73	602.5	10.9	652	74
4	ma06a-16	35	0.0976	0.87	0.0592	1.34	600.6	9.9	572	58
4	ma06b-1	35	0.0958	0.81	0.0604	1.72	589.5	9.1	618	74
4	ma06b-2	35	0.0978	0.86	0.0598	1.56	601.3	9.9	596	68
4	ma06b-3	35	0.0974	0.98	0.0595	1.71	599.3	11.2	586	74
4	ma06b-4	35	0.0995	0.81	0.0608	1.58	611.5	9.4	632	68
4	ma06b-17	35	0.0973	0.94	0.0604	1.29	598.5	10.8	616	56
4	ma06b-18	35	0.0965	0.98	0.0597	1.75	594	11.1	592	76
4	ma06b-19	35	0.0985	0.8	0.0611	1.9	605.8	9.3	640	82
4	ma06b-20	35	0.0981	0.88	0.0594	1.5	603.1	10.1	580	66
4	ma06c-17	35	0.0969	1.36	0.0593	1.76	596.2	15.5	578	76
4	ma06c-18	35	0.097	1.18	0.0608	1.77	596.8	13.5	630	78
4	ma06c-19	35	0.0986	1.26	0.06	1.44	606.2	14.5	602	62
4	ma06c-20	35	0.0979	1.33	0.0606	1.65	602.4	15.3	622	72
4	ma06d-17	35	0.0968	0.91	0.0591	1.23	595.6	10.4	570	54
4	ma06d-18	35	0.0972	1.09	0.0595	1.7	597.8	12.4	586	74
4	ma06d-19	35	0.0993	1.3	0.06	1.96	610.3	15.1	602	86
4	ma06d-20	35	0.0972	1.68	0.062	1.76	597.9	19.1	674	76
4	ma06e-1	35	0.0967	1.33	0.061	1.77	594.9	15.1	640	76
4	ma06e-2	35	0.0977	1.1	0.0608	1.44	600.9	12.6	632	62
4	ma06e-3	35	0.0979	1.43	0.0598	2.11	602.3	16.4	596	92
4	ma06e-4	35	0.0981	1.27	0.059	1.8	603.4	14.7	564	80
4	ma06e-17	35	0.0985	2.22	0.0609	1.6	605.6	25.6	636	70
4	ma06e-18	35	0.0973	1.76	0.0601	1.8	598.5	20.1	608	78
4	ma06e-19	35	0.0974	1.92	0.0595	1.57	599.1	21.9	584	68
4	ma06e-20	35	0.0973	2.56	0.06	2.33	598.3	29.2	604	100
4	ma06f-17	35	0.0972	1.3	0.0604	1.39	598	14.8	616	60
4	ma06f-18	35	0.0981	1.2	0.0593	1.67	603.4	13.9	576	72
4	ma06f-19	35	0.0971	0.81	0.0606	1.86	597.5	9.2	624	80
4	ma06f-20	35	0.098	1.2	0.0603	1.44	602.6	13.8	614	62
4	ma06g-1	35	0.097	2.26	0.0599	1.72	596.6	25.7	598	74
4	ma06g-2	35	0.0977	2.71	0.0607	2.55	600.9	31.1	626	110
4	ma06g-3	35	0.0973	2.79	0.0608	1.89	598.6	31.9	630	82
4	ma06g-4	35	0.0985	2.46	0.0593	1.88	605.4	28.5	578	82
4	ma06g-17	35	0.0997	2.11	0.0595	1.6	612.9	24.7	584	70
4	ma06g-18	35	0.0971	2.52	0.0595	1.41	597.6	28.7	584	62
4	ma06g-19	35	0.0963	2.12	0.0604	2.23	592.7	24	618	96
4	ma06g-20	35	0.0973	1.47	0.0612	1.25	598.3	16.8	646	54
4	ma06h-17	35	0.094	3.05	0.0624	2.92	579.2	33.7	688	124
4	ma06h-18	35	0.0987	3.54	0.0595	1.89	606.8	41	586	82
4	ma06h-19	35	0.1001	3.69	0.0597	2.31	614.8	43.2	590	100
4	ma06h-20	35	0.0977	2.73	0.059	2.28	600.8	31.3	566	100
4	ma06i-1	35	0.0972	1.15	0.0597	1.45	598.1	13.1	590	64
4	ma06i-2	35	0.0971	1.19	0.0614	1.31	597.3	13.5	654	56
4	ma06i-3	35	0.0981	1.23	0.0603	1.3	603.5	14.2	612	56
4	ma06i-4	35	0.098	1.16	0.0593	1.79	602.6	13.4	576	78
4	ma06i-17	35	0.0979	0.8	0.059	1.63	602.2	9.2	568	70
4	ma06i-18	35	0.0974	0.87	0.0604	2.23	599	9.9	618	98
4	ma06i-19	35	0.098	1.16	0.0602	1.49	602.8	13.3	610	64
4	ma06i-20	35	0.0971	0.97	0.061	1.25	597.6	11.1	636	54

## Sheet: Table S5
Table S5: U–Pb data for individual analyses of natural zircons analysed as secondary standards (91500: sessions 1–3; Plešovice: session 4). Excluded analyses are shown in gray italics. *“Excl?”: reason for exclusion.
Session	Analysis	Spot size (µm)	206Pb/238U	1σ (%)	207Pb/206Pb	1σ (%)	206Pb/238U age (Ma)	± 2σ (Ma)	207Pb/206Pb age (Ma)	± 2σ (Ma)	Excl?*
91500 – Session 1
1	ma15c-14	50	0.176	0.46	0.0741	0.81	1045	8.9	1044	32
1	ma15c-15	50	0.1759	0.45	0.0747	0.8	1044.5	8.7	1060	32
1	ma15c-16	50	0.1754	0.54	0.0758	0.9	1041.6	10.4	1090	36
1	ma15d-14	50	0.1791	0.46	0.0749	0.91	1062.2	9.1	1066	38
1	ma15d-15	50	0.1802	0.44	0.0754	0.79	1067.9	8.6	1078	30
1	ma15d-16	50	0.1794	0.44	0.0738	0.96	1063.7	8.7	1036	40
1	ma15e-14	50	0.1778	0.52	0.0744	0.95	1054.8	10.2	1052	40
1	ma15e-15	50	0.1768	0.45	0.0766	0.89	1049.3	8.8	1110	36	Discordant
1	ma15e-16	50	0.1784	0.6	0.075	0.77	1058.4	11.6	1068	30
1	ma15f-14	50	0.1794	0.5	0.0742	0.91	1063.6	9.8	1046	36
1	ma15f-15	50	0.1799	0.46	0.0757	0.81	1066.2	9.1	1086	32
1	ma15f-16	50	0.1793	0.48	0.0731	0.83	1063.3	9.5	1016	34
1	ma15g-14	50	0.1765	0.51	0.0756	0.87	1047.6	9.9	1084	36
1	ma15g-15	50	0.1775	0.47	0.0757	0.98	1053.3	9.1	1086	40
1	ma15g-16	50	0.177	0.45	0.0752	0.82	1050.5	8.8	1072	32
1	ma15h-14	35	0.1743	0.52	0.0766	1.09	1035.5	9.9	1110	44	Discordant
1	ma15h-15	35	0.1759	0.59	0.0751	1.24	1044.4	11.3	1068	50
1	ma15h-16	35	0.1785	0.62	0.0754	1.18	1059	12.2	1078	48
1	ma15i-14	35	0.1769	0.61	0.0767	1.24	1050.2	11.9	1112	50
1	ma15i-15	35	0.1768	0.52	0.0752	1.08	1049.5	10	1074	44
1	ma15j-14	35	0.176	0.61	0.0756	1.14	1045	11.7	1084	44
1	ma15j-15	35	0.1739	0.61	0.0771	1.17	1033.4	11.6	1124	46	Discordant
1	ma15j-16	35	0.1752	0.66	0.0739	1.42	1040.6	12.8	1040	58
1	ma15k-15	35	0.1761	0.62	0.0758	1.23	1045.7	12	1088	48
1	ma15k-16	35	0.175	0.61	0.0748	1.34	1039.7	11.7	1062	52
91500 – Session 2
2	de13i-14	50	0.1789	0.45	0.0749	1.09	1061	8.9	1064	44
2	de13i-15	50	0.1805	0.51	0.0752	0.91	1069.8	10.1	1072	36
2	de13i-16	50	0.1807	0.72	0.0736	1.07	1071	14.2	1028	44
2	de13j-14	50	0.1777	0.63	0.075	1.09	1054.6	12.2	1068	44
2	de13j-15	50	0.1783	0.55	0.0745	1.04	1057.5	10.7	1054	42
2	de13j-16	50	0.1773	0.53	0.0737	1.15	1052.1	10.3	1034	46
91500 – Session 3
3	jn05i_1-14	35	0.176	1.24	0.07618	1.25	1045.1	24	1098	50
3	jn05i_1-15	35	0.181	1.18	0.07348	1.22	1072.3	23.3	1026	48
3	jn05i_1-16	35	0.1792	1.28	0.07393	1.4	1062.7	25.1	1038	56
3	jn05i_2-14	35	0.1796	0.94	0.07475	0.94	1064.6	18.5	1060	38
3	jn05i_2-15	35	0.1814	0.74	0.07442	0.99	1074.5	14.7	1052	40
3	jn05i_2-16	35	0.1809	0.74	0.07423	1.01	1072.1	14.6	1046	42
3	jn05i_3-14	35	0.1795	0.86	0.07439	1.22	1064.3	17	1050	50
3	jn05i_3-15	35	0.182	0.85	0.07532	1.13	1077.9	16.9	1076	44
3	jn05i_3-16	35	0.1854	1.49	0.07606	1.54	1096.6	30.1	1096	62
3	jn06b_1-14	35	0.1796	0.97	0.07489	1.19	1064.9	19	1064	48
3	jn06b_1-15	35	0.1806	0.93	0.07659	1.21	1070.1	18.3	1110	48
3	jn06b_1-16	35	0.1818	1.21	0.07462	1.23	1076.8	24	1058	50
3	jn06b_2-14	35	0.1807	0.86	0.0748	1.17	1071	16.9	1062	48
3	jn06b_2-15	35	0.1821	0.61	0.07321	1.05	1078.4	12.1	1018	42
3	jn06b_2-16	35	0.1794	1.33	0.0736	1.17	1063.6	26.1	1030	46
3	jn06b_3-14	35	0.1779	1.11	0.073	1.23	1055.4	21.6	1014	50
3	jn06b_3-15	35	0.1768	1.28	0.07324	1.29	1049.3	24.7	1020	52
3	jn06b_3-16	35	0.179	0.98	0.07479	1.2	1061.2	19.2	1062	48
3	jn06c_1-14	35	0.1811	1.01	0.07513	1.24	1072.7	20	1070	50
3	jn06c_1-15	35	0.1809	1.06	0.0753	1.19	1071.7	20.9	1076	48
3	jn06c_1-16	35	0.178	1.27	0.07471	1.32	1055.9	24.7	1060	54
3	jn06c_2-14	35	0.1764	1.15	0.07465	1.23	1047.3	22.2	1058	48
3	jn06c_2-15	35	0.1755	0.88	0.07481	1.14	1042.6	16.9	1062	46
3	jn06c_2-16	35	0.178	0.89	0.07576	1.07	1056.3	17.2	1088	44
3	jn06c_3-14	35	0.1812	1.39	0.07442	1.33	1073.3	27.5	1052	54
3	jn06c_3-15	35	0.1803	1.11	0.07477	1.38	1068.5	21.8	1062	54
3	jn06c_3-16	35	0.1819	1.37	0.07438	1.45	1077.2	27.3	1050	58
3	jn06c_4-14	35	0.1784	1.35	0.07715	1.34	1058.4	26.4	1124	52
3	jn06c_4-15	35	0.1759	1.38	0.07566	1.43	1044.3	26.6	1086	58
3	jn06c_4-16	35	0.1785	1.45	0.07385	1.29	1059	28.2	1036	52
3	jn06d_1-14	35	0.1779	0.94	0.07473	1.16	1055.7	18.2	1060	48
3	jn06d_1-15	35	0.1754	1.32	0.07436	1.29	1041.7	25.3	1050	52
3	jn06d_1-16	35	0.18	0.86	0.07384	1.19	1067	17	1036	48
3	jn06d_2-14	35	0.1806	1	0.07507	1.33	1070.4	19.8	1070	54
3	jn06d_2-15	35	0.1813	0.89	0.07452	1.22	1073.9	17.5	1054	48
3	jn06d_2-16	35	0.1806	1.02	0.07558	1.23	1070.3	20.1	1082	50
3	jn06d_3-14	35	0.1799	1.28	0.07315	1.22	1066.3	25.2	1018	50
3	jn06d_3-15	35	0.1805	1	0.07422	1.3	1069.6	19.7	1046	52
3	jn06d_3-16	35	0.1776	1.01	0.07536	1.13	1054	19.6	1078	46
Plešovice – Session 4
4	ma06b-15	35	0.0518	0.91	0.0535	1.54	325.5	5.8	348	68
4	ma06b-16	35	0.0523	0.8	0.0531	1.55	328.9	5.1	330	70
4	ma06c-14	35	0.0525	0.63	0.0531	1.55	330	4.1	334	70
4	ma06c-15	35	0.0517	0.73	0.0542	1.69	325.1	4.6	378	78
4	ma06c-16	35	0.0524	0.8	0.0524	1.9	329.1	5.1	300	86
4	ma06d-14	35	0.0534	0.86	0.0536	1.43	335.6	5.6	354	64
4	ma06d-15	35	0.053	0.88	0.0522	2.12	333	5.7	292	96
4	ma06d-16	35	0.0529	0.74	0.0527	1.8	332.5	4.8	314	82
4	ma06e-14	35	0.0538	1	0.0542	1.85	337.9	6.6	376	84
4	ma06e-15	35	0.0541	0.75	0.054	1.61	339.6	5	370	74
4	ma06e-16	35	0.054	1.14	0.0527	1.04	339.2	7.5	314	46
4	ma06f-14	35	0.0533	0.75	0.0535	1.19	334.9	4.9	348	54
4	ma06f-15	35	0.0531	0.66	0.0528	1.49	333.4	4.3	318	68
4	ma06f-16	35	0.0533	1.04	0.0528	1.72	334.6	6.8	320	78
4	ma06g-14	35	0.0541	1.11	0.0525	1.58	339.5	7.3	308	72
4	ma06g-15	35	0.0542	0.93	0.0538	1.42	340.5	6.2	362	64
4	ma06g-16	35	0.0542	0.88	0.0522	1.29	340.3	5.8	292	60
4	ma06h-14	35	0.0546	2.06	0.0573	2	342.5	13.7	502	88	Discordant
4	ma06h-15	35	0.054	0.95	0.0523	1.64	339.1	6.3	296	74
4	ma06h-16	35	0.056	1.21	0.0526	1.37	351.1	8.3	312	62	Older outlier
4	ma06i-14	35	0.0525	0.82	0.053	1.79	329.7	5.2	328	80
4	ma06i-15	35	0.052	0.51	0.0537	1.22	326.9	3.3	360	54
4	ma06i-16	35	0.0524	0.57	0.054	1.66	329.4	3.7	372	74

## Sheet: Table S6
Table S6: Zircon U–Pb data for individual analyses of twelve samples. Analyses excluded from the sample age calculation are shown in gray italics. ^“Excl?”: reason for exclusion. Pbc: discordant due to common Pb component. Outlier (outlier in 206Pb/238U) and imprecise 7/6 (imprecise 207Pb/206Pb) are inferred to be due to sampling of inclusions, these analyses being on inclusion-rich zircons. Inhe…
Sample	Analysis	Spot size (µm)	206Pb/238U	1σ (%)	207Pb/206Pb	1σ (%)	206Pb/238U age (Ma)	± 2σ (Ma)	Excl?^	207Pb/206Pb age (Ma)*	± 2σ (Ma)
11-TPM-73A	jn06I38	35	0.0047	0.65	0.04765	1.79	30.4	0.4
11-TPM-73A	jn06I39	35	0.0047	0.57	0.04693	1.84	30.3	0.3
11-TPM-73A	jn06I40	35	0.007	0.71	0.35054	0.77	44.8	0.6	Pbc
11-TPM-73A	jn06I41	35	0.0047	0.75	0.04574	1.62	30.1	0.5
11-TPM-73A	jn06I42	35	0.0046	0.75	0.04598	2.49	29.8	0.4
11-TPM-73A	jn06I43	35	0.0046	0.78	0.04709	2.1	29.3	0.5
11-TPM-73A	jn06I44	35	0.0043	0.7	0.05273	1.45	27.5	0.4	Pb loss
11-TPM-73A	jn06I45	35	0.0048	0.83	0.06794	2.76	30.7	0.5	Pbc
11-TPM-73A	jn06b05	35	0.0043	0.43	0.04735	1.09	27.4	0.2	Pb loss
11-TPM-73A	jn06b06	35	0.0045	0.98	0.04815	3.46	29	0.6
11-TPM-73A	jn06b07	35	0.0097	1.97	0.45921	1.15	62.4	2.5	Pbc
11-TPM-73A	jn06b08	35	0.0044	0.74	0.04689	1.66	28.6	0.4
11-TPM-73A	jn06b09	35	0.0053	0.53	0.20799	0.66	34.2	0.4	Pbc
13-OLV-1	ma06e05	35	0.0024	2.77	0.04083	15.81	15.2	0.8
13-OLV-1	ma06e06	35	0.0024	2.99	0.05158	19.25	15.5	0.9
13-OLV-1	ma06e07	35	0.0024	1.74	0.04141	13.5	15.5	0.5
13-OLV-1	ma06e08	35	0.0025	2.89	0.07343	11.88	15.8	0.9	Pbc
13-OLV-1	ma06e09	35	0.0025	1.54	0.07577	4.91	16	0.5	Pbc
13-OLV-1	ma06e10	35	0.0026	2.68	0.0891	9.82	16.6	0.9	Pbc
13-OLV-1	ma06e11	35	0.0025	3.36	0.06454	8.88	16.1	1.1	Pbc
13-OLV-1	ma06e12	35	0.0025	3.19	0.07994	9.96	16.3	1	Pbc
13-OLV-1	ma06e13	35	0.0025	2.93	0.03673	15.82	16	0.9
13-OLV-1	ma06f06	35	0.0025	2.76	0.0429	19.15	16	0.9
13-OLV-1	ma06f07	35	0.0025	1.97	0.05919	14.27	16.2	0.6
13-OLV-1	ma06f08	35	0.0024	2.92	0.03587	17.96	15.5	0.9
13-OLV-1	ma06f09	35	0.0025	3.88	0.05175	15.74	16.4	1.3
13-OLV-1	ma06f10	35	0.0465	5.1	0.18662	2.59	293.2	29.2	Inherited	2712	86
13-OLV-1	ma06f11	35	0.0025	5.29	0.07511	8.59	16.3	1.7	Pbc
13-OLV-1	ma06f12	35	0.0026	3.96	0.09193	13.24	16.7	1.3	Pbc
13-OLV-1	ma06f13	35	0.0025	6.22	0.06439	13.4	16.2	2
13-TP2	ma06g05	35	0.0026	3.1	0.03638	17.32	16.5	1
13-TP2	ma06g06	35	0.0031	1.86	0.35067	3.79	20.3	0.8	Pbc
13-TP2	ma06g07	35	0.0024	2.36	0.04046	16.28	15.4	0.7
13-TP2	ma06g08	35	0.0026	3.04	0.07506	11.09	16.8	1	Pbc
13-TP2	ma06g09	35	0.0025	3.27	0.04506	15.11	16.2	1.1
13-TP2	ma06g10	35	0.0025	3.12	0.04134	20.89	15.9	1
13-TP2	ma06g11	35	0.0024	3.17	0.05719	12.28	15.7	1
13-TP2	ma06g12	35	0.0024	1.5	0.05087	5.07	15.7	0.5
13-TP2	ma06g13	35	0.0027	3.21	0.10039	13.05	17.4	1.1	Pbc
13-TP2	ma06h05	35	0.0025	1.52	0.04539	9.89	16.1	0.5
13-TP2	ma06h06	35	0.0024	2.02	0.05034	8.62	15.5	0.6
13-TP2	ma06h07	35	0.0024	3.52	0.04844	21.9	15.5	1.1
13-TP2	ma06h08	35	0.0025	2.02	0.04989	9.26	16.1	0.6
13-TP2	ma06h09	35	0.0024	5.32	0.05054	14.98	15.2	1.6
13-TP2	ma06h11	35	0.0024	3.4	0.04399	18.4	15.8	1.1
13-TP2	ma06h12	35	0.0026	3.82	0.05055	16.55	16.5	1.3
13-TP2	ma06h13	35	0.0025	3.03	0.05904	12.44	16	1
PR-06	ma15c05	50	0.0024	1.35	0.05425	4.78	15.8	0.4	Pbc
PR-06	ma15c06	50	0.0025	1.54	0.04489	5.45	15.8	0.5
PR-06	ma15c07	50	0.0025	0.97	0.04892	3.29	15.9	0.3
PR-06	ma15c09	50	0.0025	1.33	0.05049	4.67	16	0.4
PR-06	ma15c11	50	0.0026	1.27	0.05417	3.73	16.8	0.4	Pbc
PR-06	ma15c12	50	0.0025	1.27	0.04654	4.77	16	0.4
PR-06	ma15d05	50	0.0916	0.47	0.0593	0.97	564.7	5.1	Inherited	578	42
PR-06	ma15d08	50	0.0026	1.75	0.04899	4.96	16.6	0.6
PR-06	ma15d09	50	0.0025	1.18	0.04783	4.69	16.4	0.4
PR-06	ma15d12	50	0.4788	0.46	0.18807	0.4	2522.1	19.2	Inherited	2724	12
PR-06	ma15e05	50	0.0025	2.03	0.05458	8.54	15.9	0.6
PR-06	ma15e07	50	0.0025	0.83	0.0501	3.07	16.1	0.3
PR-06	ma15e08	50	0.0025	2.8	0.04989	10.06	16.4	0.9
PR-06	ma15e09	50	0.0026	1.4	0.05172	4.15	16.5	0.5
PR-06	ma15e10	50	0.0026	1.87	0.04061	7.2	16.5	0.6
PR-06	ma15e11	50	0.0026	2.39	0.04323	9.52	16.5	0.8
PR-06	ma15e13	50	0.0025	1.41	0.04702	5.36	16.3	0.5
PR-06	ma15j05	35	0.0025	1.34	0.05428	4.32	15.9	0.4	Pbc
PR-06	ma15j07	35	0.0025	1.48	0.05831	5.22	16.4	0.5	Pbc
PR-06	ma15j08	35	0.0025	1.77	0.04933	5.75	16.3	0.6
PR-06	ma15j09	35	0.0025	1.57	0.04417	6.61	16.1	0.5
PR-06	ma15j10	35	0.0024	1.12	0.04884	4.05	15.5	0.3	outlier
PR-06	ma15j11	35	0.0025	2.29	0.0482	7.5	16.4	0.7
PR-06	ma15j12	35	0.0024	2.18	0.04549	8.51	15.7	0.7
PR-06	ma15j13	35	0.0026	2.99	0.04491	11.36	16.6	1
PR-06	ma15k05	35	0.0024	1.43	0.04668	5.66	15.8	0.5
PR-06	ma15k06	35	0.0028	2.02	0.13034	5.66	17.8	0.7	Pbc
PR-06	ma15k08	35	0.0025	3.74	0.04236	17.91	16.3	1.2
PR-06	ma15k09	35	0.0024	1.37	0.04975	4.53	15.6	0.4	outlier
PR-06	ma15k10	35	0.0025	1.55	0.04601	5.62	16	0.5
PR-06	ma15k11	35	0.0026	1.46	0.05185	6.42	16.6	0.5
PR-06	ma15k12	35	0.0026	2.4	0.04708	8.55	16.8	0.8
PR-06	ma15k13	35	0.0025	1.13	0.04817	4.19	15.8	0.4
JL-204	de13i05	50	0.0027	1.1	0.0453	3.19	17.1	0.4
JL-204	de13i06	50	0.0026	1.94	0.0488	4.92	16.9	0.7
JL-204	de13i08	50	0.0026	1.45	0.0463	4.82	16.6	0.5
JL-204	de13i09	50	0.0026	1.46	0.0435	4.6	16.7	0.5
JL-204	de13i10	50	0.0026	1.43	0.0456	6.15	16.6	0.5
JL-204	de13i11	50	0.0025	1.08	0.0438	4.46	16.3	0.4
JL-204	de13i12	50	0.0026	1.26	0.0494	5.03	16.5	0.4
JL-204	de13i13	50	0.0025	1.44	0.0445	5.19	16.4	0.5
JL-204	de13j05	50	0.0026	1.73	0.0446	4.64	16.7	0.6
JL-204	de13j10	50	0.0025	1.4	0.0421	4.84	16.3	0.5
JL-204	de13j11	50	0.0026	1.48	0.0434	4.54	16.5	0.5
JL-204	de13j12	50	0.0025	1.43	0.0486	4.51	16.2	0.5
JL-204	de13j13	50	0.0025	1.35	0.0471	3.91	16.2	0.4
PP-36	ma15f05	50	0.0025	1.16	0.04672	4.55	16.1	0.4
PP-36	ma15f06	50	0.0028	1.26	0.10148	3.06	18.1	0.5	Pbc
PP-36	ma15f07	50	0.0026	1.41	0.04929	6.05	16.5	0.5
PP-36	ma15f08	50	0.0026	1.66	0.05198	5.2	16.8	0.6
PP-36	ma15f09	50	0.0025	1.16	0.04835	5.05	16.2	0.4
PP-36	ma15f10	50	0.0026	1.74	0.05578	4.9	16.7	0.6	Pbc
PP-36	ma15f11	50	0.0025	1.74	0.04584	6.78	16.2	0.6
PP-36	ma15f12	50	0.0025	1.45	0.04402	4.92	16.3	0.5
PP-36	ma15g05	50	0.0026	1.33	0.04502	4.61	16.9	0.4
PP-36	ma15g06	50	0.0025	1.26	0.04569	4.06	16.3	0.4
PP-36	ma15g07	50	0.0025	1.97	0.04756	6.87	16.4	0.6
PP-36	ma15g08	50	0.0026	1.44	0.06418	4.46	16.5	0.5	Pbc
PP-36	ma15g10	50	0.0026	1.48	0.0532	4.84	16.7	0.5	Pbc
PP-36	ma15g11	50	0.0027	1.46	0.06225	4.36	17.5	0.5	Pbc
PP-36	ma15g12	50	0.0026	1.72	0.0492	6.24	17	0.6
PP-36	ma15h05	35	0.0026	2.71	0.04735	9.97	16.9	0.9
PP-36	ma15h06	35	0.0026	2.02	0.04699	7.3	16.7	0.7
PP-36	ma15h07	35	0.0025	2.6	0.04394	10.29	16.2	0.8
PP-36	ma15h08	35	0.0026	1.98	0.05442	5.95	17	0.7
PP-36	ma15h10	35	0.0026	2.13	0.04813	7.21	16.5	0.7
PP-36	ma15h11	35	0.0027	2.25	0.04533	8.04	17.1	0.8
PP-36	ma15h12	35	0.0026	2.66	0.05113	10.24	16.7	0.9
PP-36	ma15h13	35	0.0025	2.35	0.04581	11.08	16.2	0.8
PP-36	ma15i05	35	0.0027	2.11	0.07307	6	17.6	0.7	Pbc
PP-36	ma15i06	35	0.0025	1.81	0.04531	6.54	16.1	0.6
PP-36	ma15i08	35	0.0024	2.27	0.04646	8.39	15.7	0.7
PP-36	ma15i09	35	0.0025	2.18	0.04579	7.72	16.3	0.7
PP-36	ma15i10	35	0.0025	1.94	0.0482	6.06	16.3	0.6
PP-36	ma15i11	35	0.0025	1.69	0.05013	6.29	15.8	0.5
PP-36	ma15i12	35	0.0025	1.5	0.0482	6.06	16.2	0.5
PP-36	ma15i13	35	0.0025	2.56	0.04998	11.22	16.2	0.8
11-TPM-61A	jn06c44	35	0.0026	1.34	0.047	4.92	16.6	0.4
11-TPM-61A	jn06c45	35	0.0025	1.68	0.04532	7.73	16.4	0.5
11-TPM-61A	jn06d05	35	0.0024	1.65	0.04375	5.8	15.7	0.5
11-TPM-61A	jn06d06	35	0.0025	1.75	0.05044	6.65	16	0.6
11-TPM-61A	jn06d07	35	0.0025	1.76	0.04764	6.61	16	0.6
11-TPM-61A	jn06d08	35	0.0024	2.01	0.04981	6.42	15.5	0.6
11-TPM-61A	jn06d09	35	0.0026	1.94	0.04397	6.3	16.8	0.6
11-TPM-61A	jn06d10	35	0.0025	0.97	0.04702	2.95	16.2	0.3
11-TPM-61A	jn06d11	35	0.0025	1.74	0.04631	5.39	16.3	0.6
11-TPM-61A	jn06d12	35	0.0025	1.11	0.04623	3.76	16.2	0.4
11-TPM-61A	jn06d13	35	0.0025	1.63	0.04825	4.9	15.9	0.5
11-TPM-61A	jn06d21	35	0.0025	1.81	0.04276	6.4	16.2	0.6
11-TPM-61A	jn06d22	35	0.0025	2.03	0.05183	10.17	16.1	0.7
11-TPM-61A	jn06d23	35	0.0025	1.5	0.04526	5.16	16.3	0.5
11-TPM-61A	jn06d24	35	0.0025	1.42	0.04588	6.02	16.3	0.5
11-TPM-61A	jn06d25	35	0.0025	1.46	0.0445	4.53	16.3	0.5
11-TPM-61A	jn06d26	35	0.0025	1.73	0.04953	5.41	16	0.5
11-TPM-61A	jn06d27	35	0.0025	1.96	0.05022	8.75	16	0.6
11-TPM-61A	jn06d28	35	0.0026	1.65	0.048	6.35	16.4	0.5
11-TPM-61A	jn06d29	35	0.0025	1.23	0.04746	3.96	16.2	0.4
11-TPM-61A	jn06d37	35	0.0026	1.62	0.05156	5.48	16.6	0.5
11-TPM-61A	jn06d38	35	0.0025	1.31	0.04641	4	16.4	0.4
11-TPM-61A	jn06d39	35	0.0025	1.39	0.04276	5.1	16.4	0.5
11-TPM-61A	jn06d40	35	0.0025	1.8	0.04979	8.4	16	0.6
11-TPM-61A	jn06d41	35	0.0025	2.23	0.04428	8.91	15.8	0.7
11-TPM-61A	jn06d42	35	0.0025	1.8	0.05046	5.94	16	0.6
11-TPM-61A	jn06d43	35	0.0025	1.4	0.04902	3.83	16.1	0.5
11-TPM-61A	jn06d44	35	0.0024	1.36	0.04574	4.61	15.6	0.4
11-TPM-61A	jn06d45	35	0.0024	1.56	0.04896	6.2	15.8	0.5
11-TPM-61A	jn06c53	35	0.0026	1.78	0.04644	6.52	16.6	0.6
11-TPM-61A	jn06c55	35	0.0025	1.89	0.05231	7.53	16.1	0.6
11-TPM-61A	jn06c56	35	0.0025	1.96	0.05167	11.13	16	0.6
11-TPM-61A	jn06c57	35	0.0025	1.74	0.0492	6.92	16.1	0.6
11-TPM-61A	jn06c58	35	0.0025	2	0.04649	8.76	15.8	0.6
11-TPM-61A	jn06c59	35	0.0025	1.58	0.04568	7.58	16	0.5
11-TPM-61A	jn06c60	35	0.0025	1.6	0.04402	7.16	16.3	0.5
11-TPM-61A	jn06c61	35	0.0026	1.56	0.04517	6.16	16.5	0.5
11-TPM-94	jn06b38	35	0.0019	1.59	0.04868	6.78	12.3	0.4
11-TPM-94	jn06b40	35	0.0019	1.54	0.04808	6.27	12.4	0.4
11-TPM-94	jn06b41	35	0.0023	1.06	0.18951	2.27	15.1	0.3	Pbc
11-TPM-94	jn06b42	35	0.0019	1.1	0.04461	4.21	12.2	0.3
11-TPM-94	jn06b44	35	0.002	1.4	0.04529	5.74	12.6	0.4
11-TPM-94	jn06c05	35	0.0019	1.19	0.05313	3.67	12.4	0.3	Pbc
11-TPM-94	jn06c06	35	0.002	1.24	0.07949	3.11	13	0.3	Pbc
11-TPM-94	jn06c07	35	0.0019	1.88	0.04697	7.69	12.2	0.5
11-TPM-94	jn06c09	35	0.0141	1.15	0.04665	3.57	90.2	2.1	Inherited
11-TPM-94	jn06b21	35	0.002	2.28	0.05248	8.21	12.6	0.6
11-TPM-94	jn06b22	35	0.0019	1.29	0.04657	4.22	12.3	0.3
11-TPM-94	jn06b23	35	0.0019	1.78	0.04635	6.53	12.2	0.4
11-TPM-94	jn06b24	35	0.0019	1.96	0.06125	7.35	12.6	0.5	Pbc
11-TPM-94	jn06b25	35	0.0022	1.27	0.12374	3.2	14.2	0.4	Pbc
11-TPM-94	jn06b26	35	0.002	1.85	0.07556	4.83	13	0.5	Pbc
11-TPM-94	jn06b27	35	0.0029	7.4	0.28488	4.87	18.5	2.7	Pbc
11-TPM-94	jn06b28	35	0.002	1.31	0.0492	4.19	12.6	0.3
11-TPM-94	jn06b29	35	0.002	2.26	0.10835	6.97	13	0.6	Pbc
11-TPM-94	jn06b10	35	0.002	1.69	0.044	13.11	13	0.4	outlier
11-TPM-94	jn06b11	35	0.002	1.1	0.05088	3.6	12.7	0.3
11-TPM-94	jn06b12	35	0.0019	1.64	0.05336	8.2	12.3	0.4
LG-026A	ma06a05	35	0.0018	2.89	0.06137	17.6	11.9	0.7
LG-026A	ma06a06	35	0.0021	1.96	0.09343	6.72	13.2	0.5	Pbc
LG-026A	ma06a07	35	0.002	2.3	0.05431	14.2	12.6	0.6
LG-026A	ma06a08	35	0.002	2.69	0.05451	11.2	12.7	0.7
LG-026A	ma06a09	35	0.002	1.6	0.0476	4.66	12.6	0.4
LG-026A	ma06a10	35	0.0019	2.73	0.05351	11.52	12.3	0.7
LG-026A	ma06a11	35	0.0021	1.29	0.09623	4.97	13.2	0.3	Pbc
LG-026A	ma06a12	35	0.0019	2.37	0.04448	9.95	12.4	0.6
LG-026A	ma06b05	35	0.0019	2.22	0.04907	6.83	12.1	0.5
LG-026A	ma06b06	35	0.0022	2.5	0.12855	6.31	14.1	0.7	Pbc
LG-026A	ma06b07	35	0.0018	1.26	0.04908	4.97	11.9	0.3
LG-026A	ma06b08	35	0.0019	2.52	0.08243	10.42	12.3	0.6	Pbc
LG-026A	ma06b09	35	0.0026	4.56	0.19588	8.63	16.4	1.5	Pbc
LG-026A	ma06b10	35	0.0019	2.05	0.04553	12.07	12.4	0.5
LG-026A	ma06b11	35	0.0021	2.9	0.09992	7.73	13.3	0.8	Pbc
LG-026A	ma06b12	35	0.0019	1.65	0.04961	13.91	12.2	0.4
LG-026A	ma06b13	35	0.002	2.73	0.07277	10.83	13.2	0.7	Pbc
LG-026A	ma06b14	35	0.0019	1.22	0.04934	6.44	12.3	0.3
LG-026A	ma06c05	35	0.0019	2.12	0.0444	9.49	12.2	0.5
LG-026A	ma06c06	35	0.0019	1.56	0.04989	8.38	11.9	0.4
LG-026A	ma06c07	35	0.0019	2.12	0.04609	10.74	12.6	0.5
LG-026A	ma06c08	35	0.0019	1.32	0.06036	4.04	12.4	0.3	Pbc
LG-026A	ma06c09	35	0.0019	2.49	0.05109	14.91	12.3	0.6
LG-026A	ma06c10	35	0.002	1.38	0.04948	4.97	12.6	0.3
LG-026A	ma06c11	35	0.0026	2.01	0.24729	4.94	16.9	0.7	Pbc
LG-026A	ma06c12	35	0.0019	3.46	0.04632	19.31	12.1	0.8
LG-026A	ma06c13	35	0.0022	4.08	0.05953	18.37	14.3	1.2	outlier
LG-026A	ma06d05	35	0.002	2.29	0.06575	9.41	12.9	0.6	Pbc
LG-026A	ma06d06	35	0.0019	1.57	0.05953	12.14	12.4	0.4
LG-026A	ma06d07	35	0.0021	3.63	0.14255	5.94	13.4	1	Pbc
LG-026A	ma06d08	35	0.002	1.85	0.05518	8.95	13	0.5
LG-026A	ma06d09	35	0.0023	3.96	0.14709	9.24	15.1	1.2	Pbc
LG-026A	ma06d10	35	0.0019	2.72	0.04743	12.21	12.1	0.7
LG-026A	ma06d11	35	0.0021	3.36	0.16788	29.85	13.8	0.9	Pbc
LG-026A	ma06d12	35	0.0021	3.65	0.08534	11.29	13.4	1	Pbc
LG-026A	ma06d13	35	0.002	2.69	0.07839	10.28	13.2	0.7	Pbc
11-TPM-85	jn06c37	35	0.0019	1.6	0.05216	5.72	12.3	0.4
11-TPM-85	jn06c38	35	0.0019	1.62	0.05264	5.65	12.3	0.4
11-TPM-85	jn06c41	35	0.0019	1.63	0.05312	5.3	12.1	0.4
11-TPM-85	jn06c42	35	0.002	2.06	0.04499	11	12.8	0.5
11-TPM-85	jn06c21	35	0.0019	1.96	0.04165	8.11	12.5	0.5
11-TPM-85	jn06c22	35	0.0019	1.36	0.0467	3.98	12.5	0.3
11-TPM-85	jn06c23	35	0.0019	1	0.04599	3.04	12.5	0.3
11-TPM-85	jn06c24	35	0.0019	2.11	0.05019	7.03	12.2	0.5
11-TPM-85	jn06c25	35	0.0019	1.46	0.04415	4.93	12.1	0.4
11-TPM-85	jn06c27	35	0.0019	1.22	0.04973	3.85	12.1	0.3
11-TPM-85	jn06c28	35	0.0019	1.39	0.04623	3.67	12.2	0.3
11-TPM-85	jn06c12	35	0.002	1.8	0.04735	6.15	12.7	0.5
11-TPM-32A	jn05i07	35	0.002	1.45	0.04441	35.74	12.7	0.4	imprecise 7/6
11-TPM-32A	jn05i08	35	0.002	2.63	0.04519	146.62	12.7	0.7	imprecise 7/6
11-TPM-32A	jn05i09	35	0.0019	1.57	0.04618	6.46	12.3	0.4
11-TPM-32A	jn05i10	35	0.002	1.16	0.0469	3.77	12.6	0.3
11-TPM-32A	jn05i11	35	0.002	1.27	0.04852	4.26	12.8	0.3
11-TPM-32A	jn05i12	35	0.002	1.51	0.04379	5.12	12.6	0.4
11-TPM-32A	jn05i21	35	0.002	2.19	0.05123	6.92	12.8	0.6
11-TPM-32A	jn05i22	35	0.002	1.26	0.04506	3.82	12.7	0.3
11-TPM-32A	jn05i23	35	0.002	2.06	0.05085	8.66	12.9	0.5
11-TPM-32A	jn05i24	35	0.002	1.61	0.0566	4.07	12.8	0.4	Pbc
11-TPM-32A	jn05i25	35	0.002	1.4	0.04644	4.14	13.2	0.4
11-TPM-32A	jn05i26	35	0.002	1.31	0.04617	4.2	12.7	0.3
11-TPM-32A	jn05i27	35	0.002	1.33	0.04499	4.34	13	0.3
11-TPM-32A	jn05i28	35	0.0018	1.5	0.05224	4.83	11.8	0.4	outlier
11-TPM-32A	jn05I37	35	0.002	1.48	0.05118	4.81	12.7	0.4

## Sheet: Table S7
Table S7: Modeled evolution of SIO2 from a basaltic andesite to rhyolite, based on fractional crystallization experiments of Nandedkar et al. 2014, between 1010 and 780 °C , Pressure 0.7 Gpa
and the evolution of Nb/Ta and Dy/Yb as a function of SiO2, with amphibole partition coefficents from Nandedkar et al. 2016 (CMP) and additional partition coefficients for other minerals from the literature (see below)
SiO2 of fractionating cumulate: The fractionating proportions of the minerals hbl, plag, magnetite (Table 2, Nandedkar et al. 2014), with compositions (Table 4, Nandedkar et al 2014) were used to simulate the evolution of SiO2, in steps of 3% crystallization. Once the SiO2 content approached the SiO2 content
of the next experiments (in bold), the new phase proportions for cumulate calculation of the following experiment were used ( in bold).
SiO2 of evolving liquids: taken from experimental data in Nandedkar et al. 2014 (calculated anhydrous). Once the liquid SIO2 approached the next experimnet at lower temperature, the new experimental value was used
Nb/Ta model, uses variable partition coefficients of Nb and Ta of amphibole, determined experimentally by Nandedkar et al. 2016 (CMP)
				Additional partition coefficients used for modeling: Biotite values: D Nb (bt-liq): 9; D Ta (bt-liq): 3.5; Acosta Vigil et al 2010, (JPet)											Plagioclase values: Exp run 25 @1180: D Nb (plg-liq) 0.039; D Ta (plg-liq) 0.031, Aigner Torres et al. 2007 (CMP)
				Titanite values: exp run DAC: D Nb (tit-liq) 7.26; D Ta (tit-liq) 84; Prowatke and Klemme 2005 (GCA).									Magnetite values: Average: D Nb (mag-liq) 0.078; D Ta (mag-liq) 0.109; Sievwright et al. 2017 CMP.
Dy/Yb model: uses variable partition coefficients of Nb and Ta of amphibole, determined experimentally by Nandedkar et al. 2016.
	Additional partition coefficients used for modeling: D Dy (apa liq): 8.07, D Yb (apa-liq): 3.14; Prowatke and Klemme 2006 (GCA). D Dy (opx-liq): 0.14, D Yb (opx-liq): 0.35 Severs et al. 2009 (GCA). D Dy (zrc-liq): 75 D Yb (zrc-liq) 226; Rubatto and Hermann 2007 (Chem Geol) exp run 1690A at 850°C. D Dy (plg-liq) 0.071, D Yb (plg-liq) 0.037, Aigner Torres et al. 2007 (CMP) run 25 @1180°C.
Accumulated solid fraction: (acc solid), beginning from each experiments
Total solid: after i-th fractionation step
Exp (Nandedkar et al. 2014, 2016)							Phase proportions of frac solid (adapted to new					Partition coefficients amph-liq (Nb, Ta, Dy, Yb):						Nb/Ta fractionation models with Nb/Ta init = 15									Dy/Yb fractionation model with two different initial Dy/Yb values:							Calculated from Bucholz et al. 2014 (CMP, Table 2)
							experiment if SiO2 of next exp is reached, in bold)
																		Models in Fig 10c									Models in Figure 10d
	Acc Solid :	Total solid		SiO2 fract cumulate	SiO2 liquid calculated													Model (i)	Model (iv)			Model (v)		Model (iii)	Model (ii)		Model (i)		Model (ii)	Model (iii)					Model (vi)	Model (iv)
																											Initial Dy/Yb: 1.9		Initial Dy/Yb: 2.1
							% amp of solid res	% plg of solid res	% apa of solid res	% mag of solid res		D Nb (amph-liq)	D Ta (amph-liq)	D Dy (amph-liq)	D Yb (amph-liq)		melt fraction	Nb/Ta model (hbl only)	Nb/Ta model (50% bt+50%plag starting at 65 wt% SiO2)	Nb/Ta model (70% plg +30% bt from 65 wt% SiO2)	Nb/Ta model (hbl+plag, as in experiments+10% biotite @70wt% SiO2)	Nb/Ta model (hbl+plag, as in experiments+3% Titanite @70wt% SiO2)	Nb/Ta model (hbl+plag, as in experiments+10% Magnetite )	Nb/Ta model (70% plg +30% bt from 70 wt% SiO2)	Nb/Ta model (hbl+plag, as in experiments+5% biotite @55wt% SiO2)		Dy/Yb model (modal proportions as in experiments)		Dy/Yb model (modal proportions as in experiments)	Dy/Yb model (modal proportions as in experiments +0.5% zircon @69 wt% SiO2)	Dy/Yb model (amphibole only)			SiO2 (wt%)	Nb/Ta	Dy/Yb	% crystallized
RN-8	0.03	0.03		39.5448	53.21		66.9355	27.4194		5.64516		0.280595	0.314908	1.45726	1.18104		0.97	15.0158	15.0158	15.0158	15.01	15.01	15.01	15.0158	15.01		1.88841		2.08719	2.08719	2.08283			52	16.9811	2.43671	0
	0.0591	0.0591		39.5448	53.6326		66.9355	27.4194		5.64516							0.97	15.0316	15.0316	15.0316	15.0199	15.0199	15.0199	15.0316	15.0199		1.87689		2.07446	2.07446	2.06581			52.56	17.069	2.43529	10
	0.087327	0.087327		39.5448	54.0683		66.9355	27.4194		5.64516							0.97	15.0474	15.0474	15.0474	15.0299	15.0299	15.0299	15.0474	15.0299		1.86545		2.06181	2.06181	2.04892			53.28	16.9231	2.40331	20
	0.114707	0.114707		39.5448	54.5175		66.9355	27.4194		5.64516							0.97	15.0632	15.0632	15.0632	15.0399	15.0399	15.0399	15.0632	15.0399		1.85407		2.04923	2.04923	2.03217			54.47	16.7606	2.31319	30
	0.141266	0.141266		39.5448	54.9806		66.9355	27.4194		5.64516							0.97	15.0791	15.0791	15.0791	15.0499	15.0499	15.0499	15.0791	15.0499		1.84276		2.03674	2.03674	2.01556			55.28	16.4474	2.24309	40
	0.167028	0.167028		39.5448	55.4579		66.9355	27.4194		5.64516							0.97	15.0949	15.0949	15.0949	15.0599	15.0599	15.0599	15.0949	14.9345		1.83152		2.02431	2.02431	1.99908			56.28	15.9756	2.14917	50
	0.192017	0.192017		39.5448	55.9501		66.9355	27.4194		5.64516							0.97	15.1108	15.1108	15.1108	15.0699	15.0699	15.0699	15.1108	14.82		1.82035		2.01197	2.01197	1.98274			57.48	15.2326	2.09605	60
	0.216257	0.216257		39.5448	56.4575		66.9355	27.4194		5.64516							0.97	15.1267	15.1267	15.1267	15.0799	15.0799	15.0799	15.1267	14.7063		1.80925		1.9997	1.9997	1.96653			58.98	14.5556	2.04734	70
	0.239769	0.239769		39.5448	56.9806		66.9355	27.4194		5.64516							0.97	15.1426	15.1426	15.1426	15.0899	15.0899	15.0899	15.1426	14.5935		1.79821		1.9875	1.9875	1.95046			61.31	13.7895	2	80
	0.262576	0.262576		39.5448	57.5198		66.9355	27.4194		5.64516							0.97	15.1586	15.1586	15.1586	15.1	15.1	15.1	15.1586	14.4816		1.78725		1.97538	1.97538	1.93451			68.36	12	1.73958	90
RN9	0.03	0.284699		39.4205	57.9973		0	87.931		12.069							0.97	15.1745	15.1745	15.1745	15.11	15.11	15.11	15.1745	14.3706		1.77635		1.96333	1.96333	1.9187
	0.0591	0.306158		39.4205	58.5718		0	87.931		12.069							0.97	15.1905	15.1905	15.1905	15.12	15.12	15.12	15.1905	14.2604		1.76551		1.95136	1.95136	1.90302
	0.0882	0.326973		39.4205	59.1831		0	87.931		12.069							0.97	15.2065	15.2065	15.2065	15.1301	15.1301	15.1301	15.2065	14.151		1.75474		1.93945	1.93945	1.88746
	0.1173	0.347164		39.4205	59.8346		0	87.931		12.069							0.97	15.2225	15.2225	15.2225	15.1401	15.1401	15.1401	15.2225	14.0425		1.74404		1.92762	1.92762	1.87203
	0.1464	0.366749		39.4205	60.5305		0	87.931		12.069							0.97	15.2385	15.2385	15.2385	15.1502	15.1502	15.1502	15.2385	13.9348		1.7334		1.91587	1.91587	1.85673
RN10s	0.03	0.385746		42.123	60.7167		26.4706	73.5294				0.478775	0.419644	2.66323	2.191		0.97	15.211	15.211	15.211	15.1393	15.1393	15.1393	15.211	13.8088		1.72476		1.90631	1.90631	1.83167
	0.0591	0.404174		42.123	61.2917		26.4706	73.5294									0.97	15.1836	15.1836	15.1836	15.1284	15.1284	15.1284	15.1836	13.684		1.71616		1.89681	1.89681	1.80696
	0.087327	0.422049		42.123	61.8846		26.4706	73.5294									0.97	15.1562	15.1562	15.1562	15.1176	15.1176	15.1176	15.1562	13.5602		1.7076		1.88735	1.88735	1.78257
	0.114707	0.439387		42.123	62.4957		26.4706	73.5294									0.97	15.1289	15.1289	15.1289	15.1067	15.1067	15.1067	15.1289	13.4376		1.69909		1.87794	1.87794	1.75852
	0.141266	0.456206		42.123	63.1258		26.4706	73.5294									0.97	15.1017	15.1017	15.1017	15.0959	15.0959	15.0959	15.1017	13.3161		1.69061		1.86857	1.86857	1.73479
RN11	0.03	0.472519		39.2331	63.5494		64.8585	33.0189		2.12264		0.491623	0.450596	3.54669	2.85237		0.97	15.0828	15.0828	15.0828	15.0815	15.0815	15.0815	15.0828	13.1933		1.66653		1.84196	1.84196	1.70122
	0.0591	0.488344		39.2331	64.3015		64.8585	33.0189		2.12264							0.97	15.0639	15.0639	15.0639	15.0671	15.0671	15.0671	15.0639	13.0716		1.64279		1.81572	1.81572	1.6683
	0.087327	0.503694		39.2331	65.0768		64.8585	33.0189		2.12264							0.97	15.0451	15.0451	15.0451	15.0619	15.0619	15.0619	15.0451	12.951		1.61939		1.78986	1.78986	1.63602
RN12V2-2	0.03	0.518583		42.3814	65.8482		10.5008	88.0452		1.45396		0.666	0.604	5.212	4.685		0.97	15.0168	13.9208	14.3347	14.8009	15.0557	15.0557	15.0168	12.8378		1.6153		1.78533	1.78533	1.61305
	0.0591	0.533025		42.3814	66.574		10.5008	88.0452		1.45396							0.97	14.9886	12.8805	13.6578	14.5444	15.0494	15.0494	14.9886	12.7256		1.61121		1.78081	1.78081	1.59041
	0.087327	0.547035		42.3814	67.3222		10.5008	88.0452		1.45396							0.97	14.9605	11.9179	13.0128	14.2923	15.0432	15.0432	14.9605	12.6144		1.60713		1.7763	1.7763	1.56809
RN13V2	0.03	0.560623		44.3537	68.3024		46.798	49.2611	3.94089			0.76	0.54	5.636	4.801		0.97	14.861	11.0273	12.3983	14.0446	14.9948	14.9948	14.861	12.4705		1.57987		1.74617	1.74617	1.5336
	0.0591	0.573805		44.3537	69.0431		46.798	49.2611	3.94089								0.97	14.7622	10.2032	11.8129	13.8013	14.9466	14.9466	14.7622	12.3283		1.55306		1.71654	1.71654	1.49988
RN14V2	0.03	0.586591		45.5713	69.3087		9.58904	76.7123	2.73973	10.9589		0.877	0.659	5.988	5.124		0.97	14.6653	9.44076	11.2551	13.5621	15.9871	14.9344	14.6653	12.2147		1.54088		1.70308	1.74179	1.46606
	0.0591	0.598993		45.5713	70.0429		9.58904	76.7123	2.73973	10.9589							0.97	14.569	8.73526	10.7236	13.3271	17.1	14.9223	13.9728	12.1021		1.52879		1.68972	1.76742	1.43301
	0.087327	0.611023		45.5713	70.7997		9.58904	76.7123	2.73973	10.9589							0.97	14.4734	8.08247	10.2172	13.0961	18.2905	14.9101	13.313	11.9906		1.5168		1.67646	1.79341	1.4007
RN15V2	0.03	0.622692		48.4146	71.3916		22.0713	73.854	1.52801	2.54669		0.981	0.767	9.96	7.805		0.97	14.3804	7.47847	9.73475	12.8538	19.5637	14.898	12.6843	11.8715		1.4907		1.64762	1.83952	1.32933
	0.0591	0.634012		48.4146	72.1022		22.0713	73.854	1.52801	2.54669							0.97	14.2881	6.91961	9.27506	12.616	20.9257	14.8858	12.0854	11.7537		1.46505		1.61927	1.88681	1.26159
	0.087327	0.644991		48.4146	72.8348		22.0713	73.854	1.52801	2.54669							0.97	14.1963	6.40251	8.83708	12.3825	22.3824	14.8737	11.5147	11.637		1.43985		1.59141	1.93532	1.19731
	0.114707	0.655642		48.4146	73.5901		22.0713	73.854	1.52801	2.54669							0.97	14.1051	5.92405	8.41979	12.1534	23.9406	14.8616	10.9709	11.5214		1.41507		1.56403	1.98507	1.1363
	0.141266	0.665972		48.4146	74.3687		22.0713	73.854	1.52801	2.54669							0.97	14.0145	5.48135	8.0222	11.9286	25.6072	14.8495	10.4529	11.407		1.39073		1.53712	2.03611	1.0784
	0.167028	0.675993		48.4146	75.1714		22.0713	73.854	1.52801	2.54669							0.97	13.9245	5.07173	7.64338	11.7079	27.3898	14.8374	9.95929	11.2938		1.3668		1.51067	2.08845	1.02346
	0.192017	0.685713		48.4146	75.9989		22.0713	73.854	1.52801	2.54669							0.97	13.835	4.69272	7.28245	11.4912	29.2966	14.8253	9.489	11.1817		1.34329		1.48468	2.14214	0.971307
	0.216257	0.695142		48.4146	76.8521		22.0713	73.854	1.52801	2.54669							0.97	13.7461	4.34204	6.93857	11.2786	31.336	14.8133	9.04092	11.0706		1.32017		1.45914	2.19721	0.921815
